# Supplementary material for: Parallel sequencing lives, or what makes large sequencing projects successful
Source: Gigascience. 2017 Oct 18;6(11):1–6. doi: 10.1093/gigascience/gix100 (PMC5714127; doi:10.1093/gigascience/gix100)
Supplement: Additional Files [file gix100_supp.zip]

Archive with 12 entries (12 files):
- GIGA-D-17-00192.pdf
- GIGA-D-17-00192.xml
- PSL.docx
- acceptance_letter.pdf
- additional_file01.pdf
- additional_file02.pdf
- additional_file03.pdf
- additional_file04.xlsx
- additional_file05.xlsx
- additional_file06.pdf
- figure01.pdf
- figure02.pdf
