# Supplementary material for: Parallel sequencing lives, or what makes large sequencing projects successful
Source: Gigascience. 2017 Oct 18;6(11):1–6. doi: 10.1093/gigascience/gix100 (PMC5714127; doi:10.1093/gigascience/gix100)
Supplement: Additional Files [file gix100_supp.zip › GIGA-D-17-00192.xml]

<?xml version="1.0" encoding="utf-8"?>
<!DOCTYPE article SYSTEM "JATS-archivearticle1-mathml3.dtd">
<article dtd-version="1.1d1" article-type="Commentary">
  <front>
    <journal-meta>
      <journal-id journal-id-type="publisher">giga</journal-id>
      <journal-id journal-id-type="email">editorial@gigasciencejournal.com</journal-id>
      <journal-title-group>
        <journal-title>GigaScience</journal-title>
      </journal-title-group>
      <issn pub-type="ppub">2047-217X</issn>
      <issn pub-type="epub">2047-217X</issn>
    </journal-meta>
    <article-meta>
      <article-id pub-id-type="publisher-id">GIGA-D-17-00192</article-id>
      <article-id pub-id-type="manuscript">GIGA-D-17-00192</article-id>
      <article-categories>
        <subj-group subj-group-type="Article Type">
          <subject>Commentary</subject>
        </subj-group>
        <subj-group subj-group-type="Classification">
          <subject>Computational biology</subject>
        </subj-group>
        <subj-group subj-group-type="Classification">
          <subject>Bioinformatics</subject>
        </subj-group>
        <subj-group subj-group-type="Classification">
          <subject>Genomics</subject>
        </subj-group>
      </article-categories>
      <title-group>
        <article-title>Parallel sequencing lives, or what makes large sequencing projects successful</article-title>
      </title-group>
      <contrib-group>
        <contrib contrib-type="author" corresp="yes">
          <role content-type="1" />
          <role content-type="Conceptualization:Equal" />
          <role content-type="Data curation:Lead" />
          <role content-type="Formal analysis:Lead" />
          <role content-type="Methodology:Lead" />
          <role content-type="Software:Equal" />
          <role content-type="Visualization:Equal" />
          <role content-type="Writing – original draft:Equal" />
          <name>
            <surname>Quilez</surname>
            <given-names>Javier</given-names>
            <prefix>Dr.</prefix>
          </name>
          <contrib-id contrib-id-type="orcid" specific-use="authenticated">0000-0002-0108-2672</contrib-id>
          <email>javier.quilez@crg.eu</email>
          <xref ref-type="aff" rid="aff1" />
        </contrib>
        <contrib contrib-type="author">
          <role content-type="2" />
          <role content-type="Methodology:Supporting" />
          <role content-type="Software:Equal" />
          <role content-type="Visualization:Equal" />
          <role content-type="Writing – review &amp; editing:Supporting" />
          <name>
            <surname>Vidal</surname>
            <given-names>Enrique</given-names>
            <prefix>Dr.</prefix>
          </name>
          <email>enrique.vidal@crg.eu</email>
          <xref ref-type="aff" rid="aff2" />
        </contrib>
        <contrib contrib-type="author">
          <role content-type="3" />
          <role content-type="Methodology:Supporting" />
          <role content-type="Writing – review &amp; editing:Supporting" />
          <name>
            <surname>Le Dily</surname>
            <given-names>François</given-names>
            <prefix>Dr.</prefix>
          </name>
          <email>francois.ledily@crg.eu</email>
          <xref ref-type="aff" rid="aff3" />
        </contrib>
        <contrib contrib-type="author">
          <role content-type="4" />
          <role content-type="Software:Supporting" />
          <role content-type="Writing – review &amp; editing:Supporting" />
          <name>
            <surname>Serra</surname>
            <given-names>François</given-names>
            <prefix>Dr.</prefix>
          </name>
          <email>francois.serra@cnag.crg.eu</email>
          <xref ref-type="aff" rid="aff4" />
        </contrib>
        <contrib contrib-type="author">
          <role content-type="5" />
          <role content-type="Methodology:Supporting" />
          <role content-type="Writing – review &amp; editing:Supporting" />
          <name>
            <surname>Cuartero</surname>
            <given-names>Yasmina</given-names>
            <prefix>Dr.</prefix>
          </name>
          <email>yasmina.cuartero@cnag.crg.eu</email>
          <xref ref-type="aff" rid="aff5" />
        </contrib>
        <contrib contrib-type="author">
          <role content-type="6" />
          <role content-type="Methodology:Supporting" />
          <role content-type="Writing – review &amp; editing:Supporting" />
          <name>
            <surname>Stadhouders</surname>
            <given-names>Ralph</given-names>
            <prefix>Dr.</prefix>
          </name>
          <email>ralph.stadhouders@crg.eu</email>
          <xref ref-type="aff" rid="aff6" />
        </contrib>
        <contrib contrib-type="author">
          <role content-type="7" />
          <role content-type="Funding acquisition:Equal" />
          <role content-type="Writing – review &amp; editing:Supporting" />
          <name>
            <surname>Graf</surname>
            <given-names>Thomas</given-names>
            <prefix>Dr.</prefix>
          </name>
          <email>thomas.graf@crg.eu</email>
          <xref ref-type="aff" rid="aff7" />
        </contrib>
        <contrib contrib-type="author">
          <role content-type="8" />
          <role content-type="Funding acquisition:Equal" />
          <role content-type="Writing – review &amp; editing:Supporting" />
          <name>
            <surname>Martí-Renom</surname>
            <given-names>Marc</given-names>
            <prefix>Dr.</prefix>
          </name>
          <email>martirenom@cnag.crg.eu</email>
          <xref ref-type="aff" rid="aff8" />
        </contrib>
        <contrib contrib-type="author">
          <role content-type="9" />
          <role content-type="Funding acquisition:Equal" />
          <role content-type="Writing – review &amp; editing:Supporting" />
          <name>
            <surname>Beato</surname>
            <given-names>Miguel</given-names>
            <prefix>Dr.</prefix>
          </name>
          <email>miguel.beato@crg.eu</email>
          <xref ref-type="aff" rid="aff9" />
        </contrib>
        <contrib contrib-type="author">
          <role content-type="10" />
          <role content-type="Conceptualization:Equal" />
          <role content-type="Funding acquisition:Equal" />
          <role content-type="Writing – original draft:Equal" />
          <name>
            <surname>Filion</surname>
            <given-names>Guillaume</given-names>
            <prefix>Dr.</prefix>
          </name>
          <email>guillaume.filion@crg.eu</email>
          <xref ref-type="aff" rid="aff10" />
        </contrib>
        <contrib contrib-type="editor">
          <name>
            <surname>Zauner</surname>
            <given-names>Hans</given-names>
          </name>
          <email>Hans.Gigascience@gmail.com</email>
          <role>Editor in Chief</role>
          <xref ref-type="aff" rid="aff11" />
        </contrib>
        <aff id="aff1">
          <country>SPAIN</country>
        </aff>
        <aff id="aff2">
          <country>SPAIN</country>
        </aff>
        <aff id="aff3">
          <country>SPAIN</country>
        </aff>
        <aff id="aff4">
          <country>SPAIN</country>
        </aff>
        <aff id="aff5">
          <country>SPAIN</country>
        </aff>
        <aff id="aff6">
          <country>SPAIN</country>
        </aff>
        <aff id="aff7">
          <country>SPAIN</country>
        </aff>
        <aff id="aff8">
          <country>SPAIN</country>
        </aff>
        <aff id="aff9">
          <country>SPAIN</country>
        </aff>
        <aff id="aff10">
          <country>SPAIN</country>
        </aff>
        <aff id="aff11">
          <country>GERMANY</country>
        </aff>
      </contrib-group>
      <history>
        <date date-type="received">
          <day>01</day>
          <month>08</month>
          <year>2017</year>
        </date>
        <date date-type="rev-recd">
          <day>29</day>
          <month>09</month>
          <year>2017</year>
        </date>
        <date date-type="rev-recd">
          <day>12</day>
          <month>09</month>
          <year>2017</year>
        </date>
        <date date-type="accepted">
          <day>08</day>
          <month>10</month>
          <year>2017</year>
        </date>
      </history>
      <abstract>
        <p>T47D_rep2 and b1913e6c1_51720e9cf were two Hi-C samples. They were born and processed at the same time, yet their fates were very different. The life of b1913e6c1_51720e9cf was simple and fruitful, while that of T47D_rep2 was full of accidents and sorrow. At the heart of these differences lies the fact that b1913e6c1_51720e9cf was born under a lab culture of Documentation, Automation, Traceability, Autonomy and compliance with the FAIR Principles. Their lives are a lesson for those who wish to embark on the journey of managing high throughput sequencing data.</p>
      </abstract>
      <funding-group>
        <award-group id="ID0EXNAG3583">
          <funding-source>European Research Council<named-content content-type="funder-id">http://dx.doi.org/10.13039/501100000781</named-content></funding-source>
          <award-id>ERC Synergy grant agreement 609989</award-id>
          <principal-award-recipient>Miguel Beato</principal-award-recipient>
        </award-group>
        <award-group id="ID0EKPAG3584">
          <funding-source>Ministerio de Economía y Competitividad (ES)</funding-source>
          <principal-award-recipient>Not Applicable</principal-award-recipient>
        </award-group>
        <award-group id="ID0EXPAG3585">
          <funding-source>Centro de Excelencia Severo Ochoa 2013-2017</funding-source>
          <principal-award-recipient>Not Applicable</principal-award-recipient>
        </award-group>
        <award-group id="ID0EEQAG3586">
          <funding-source>Plan Nacional</funding-source>
          <award-id>SAF2016-75006-P</award-id>
          <principal-award-recipient>Miguel Beato</principal-award-recipient>
        </award-group>
        <award-group id="ID0EVRAG3587">
          <funding-source>CERCA Programme</funding-source>
          <principal-award-recipient>Not Applicable</principal-award-recipient>
        </award-group>
        <award-group id="ID0ECSAG3588">
          <funding-source>EMBO (DE)</funding-source>
          <award-id>ALTF 1201-2014</award-id>
          <principal-award-recipient>Ralph Stadhouders</principal-award-recipient>
        </award-group>
        <award-group id="ID0ETTAG3589">
          <funding-source>H2020 Marie Skłodowska-Curie Actions (BE)</funding-source>
          <award-id>H2020-MSCA-IF-2014</award-id>
          <principal-award-recipient>Ralph Stadhouders</principal-award-recipient>
        </award-group>
      </funding-group>
      <counts>
        <fig-count count="0" />
      </counts>
      <custom-meta-group>
        <custom-meta>
          <meta-name>Covering letter concerning your manuscript</meta-name>
          <meta-value>Javier Quilez
CRG-Centre for Genomic Regulation
C/ Dr. Aiguader, 88, PRBB Building 
08003 Barcelona, Spain
Tel. +34 93 316 01 15
javier.quilez@crg.eu


July 28, 2017


Dear Scott Edmunds,

I am pleased to submit the manuscript entitled “Parallel sequencing lives, or what makes large sequencing projects successful” for consideration for publication as a Commentary article in GigaScience.

As you may remember, in this manuscript we use the story of two high-throughput sequencing samples and the labs in which they are processed to highlight the key challenges faced by teams producing and analyzing high-throughput sequencing data, and we propose practical solutions to address them. 

I am pleased with the interest you showed to Guillaume Filion in the previous version of the manuscript and I really appreciate the feedback you and the other editors gave us, which we have done our best to incorporate in the present version. First, we tried to be less agnostic on the tools and specify those the characters of the story used instead. Much of the specifics are still in the supplementals and the didactic dataset but we did it this way to make the reading agile and meet the length requirements for a Commentary article. Second, we use the story to demonstrate the FAIR Principles in a more practical context and stress how the practical solutions we propose help complying with them. In addition, we cut down the story of the “unfortunate” sample and focused on the more interesting part of how Linda and her lab developed a FAIR-oriented culture. Finally, the ending not only explains why the life of one of the samples was successful but it also gives more practical suggestions too, in a way that these can be rapidly picked up by the reader.

Considering the pervasiveness of sequencing in the life sciences, our manuscript will be relevant for researchers in all areas of biology and biomedicine, especially those involved in sequence analysis, bioinformatics and aligned with the FAIR Principles. Altogether, we believe that this manuscript is ideally suited for the readership of GigaScience.

We confirm that all the authors have approved the manuscript for submission and that its content has not been published or submitted for publication elsewhere. We have no conflicts of interest to disclose.

Please do not hesitate to contact me if you require any further details.

Sincerely,


Javier Quilez, PhD
Bioinformatician, Gene Regulation, Stem Cells and Cancer Programme
CRG-Centre for Genomic Regulation
</meta-value>
        </custom-meta>
        <custom-meta>
          <meta-name>Are you submitting this manuscript to a special series or article collection?</meta-name>
          <meta-value>No;</meta-value>
        </custom-meta>
        <custom-meta>
          <meta-name>&lt;b&gt;Does your manuscript report data collected from plants?&lt;/b&gt;
&lt;br&gt;</meta-name>
          <meta-value>No;</meta-value>
        </custom-meta>
        <custom-meta>
          <meta-name>&lt;b&gt;Does your manuscript report data collected from humans or animals?&lt;/b&gt;
&lt;br&gt;</meta-name>
          <meta-value>No;</meta-value>
        </custom-meta>
        <custom-meta>
          <meta-name>&lt;b&gt;Is this a study involving human participants and reporting health related outcomes?&lt;/b&gt;
&lt;br&gt;
</meta-name>
          <meta-value>No;</meta-value>
        </custom-meta>
        <custom-meta>
          <meta-name>&lt;b&gt;Licence Agreement&lt;/b&gt;

&lt;br&gt;&lt;br&gt;

You must accept and confirm the conditions of submission as follows:

&lt;ul style="list-style-type:disc"&gt;

&lt;li&gt;All authors of the manuscript have read and agreed to its content and are accountable for all aspects of the accuracy and integrity of the manuscript in accordance with &lt;a href="http://www.icmje.org/" target="_blank"&gt;ICMJE&lt;/a&gt; criteria.&lt;/li&gt;

&lt;li&gt;The manuscript is original, has not already been published, and is not currently under consideration by another journal.&lt;/li&gt;

&lt;li&gt;You agree to the terms of the &lt;a href="https://academic.oup.com/gigascience/pages/charges_licensing_and_self_archiving" target="_blank"&gt;Licence Agreement&lt;/a&gt; and &lt;a href="https://academic.oup.com/gigascience/pages/editorial_policies_and_reporting_standards#Availability" target="_blank"&gt;data policy&lt;/a&gt;, which you have read. For authors who are prevented from being copyright holders (for instance where Crown Copyright applies or researchers are US government employees) OUP can accommodate nonstandard copyright lines. If this applies to you, please &lt;a href="mailto:gigascience@oup.com"&gt;contact us&lt;/a&gt; and provide details of your situation.&lt;/li&gt;

&lt;/ul&gt;</meta-name>
          <meta-value>Yes, I am the author responsible for the submission and the Licence Agreement as detailed above.;</meta-value>
        </custom-meta>
        <custom-meta>
          <meta-name>Black and White Image Count</meta-name>
          <meta-value>0</meta-value>
        </custom-meta>
        <custom-meta>
          <meta-name>Color Image Count</meta-name>
          <meta-value>0</meta-value>
        </custom-meta>
        <custom-meta>
          <meta-name>Production Notes</meta-name>
          <meta-value>Article type: Commentary, peer reviewed (the two reviewers' reports should be part of the public prepub history).

It's a bit longer than specified in our IforA, but that's ok with us. 
Cheers,
Hans
hans@gigasciencejournal.com</meta-value>
        </custom-meta>
      </custom-meta-group>
    </article-meta>
  </front>
  <body>
    <fig>
      <label>Figure 1</label>
      <graphic xlink:href="figure01.pdf" xmlns:xlink="http://www.w3.org/1999/xlink" />
    </fig>
    <fig>
      <label>Figure 2</label>
      <graphic xlink:href="figure02.pdf" xmlns:xlink="http://www.w3.org/1999/xlink" />
    </fig>
    <supplementary-material xlink:href="additional_file01.pdf" xmlns:xlink="http://www.w3.org/1999/xlink">
      <label>Additional file 1</label>
    </supplementary-material>
    <supplementary-material xlink:href="additional_file02.pdf" xmlns:xlink="http://www.w3.org/1999/xlink">
      <label>Additional file 2</label>
    </supplementary-material>
    <supplementary-material xlink:href="additional_file03.pdf" xmlns:xlink="http://www.w3.org/1999/xlink">
      <label>Additional file 3</label>
    </supplementary-material>
    <supplementary-material xlink:href="additional_file04.xlsx" xmlns:xlink="http://www.w3.org/1999/xlink">
      <label>Additional file 4</label>
    </supplementary-material>
    <supplementary-material xlink:href="additional_file05.xlsx" xmlns:xlink="http://www.w3.org/1999/xlink">
      <label>Additional file 5</label>
    </supplementary-material>
    <supplementary-material xlink:href="additional_file06.pdf" xmlns:xlink="http://www.w3.org/1999/xlink">
      <label>Additional file 6</label>
    </supplementary-material>
    <supplementary-material xlink:href="acceptance_letter.pdf" xmlns:xlink="http://www.w3.org/1999/xlink">
      <label>Acceptance letter</label>
    </supplementary-material>
  </body>
</article>
