# Supplementary material for: Parallel sequencing lives, or what makes large sequencing projects successful
Source: Gigascience. 2017 Oct 18;6(11):1–6. doi: 10.1093/gigascience/gix100 (PMC5714127; doi:10.1093/gigascience/gix100)
Supplement: Additional Files [file gix100_supp.zip › additional_file04.xlsx]

## Sheet: Sheet1
Instrument	# SRA entries	Bases	Observation
454 GS	7356	163000000000
454 GS 20	984	51600000000
454 GS FLX	47269	1920000000000
454 GS FLX	10	33400000	White espace at the end of the instrument name
454 GS FLX Titanium	141909	5960000000000
454 GS FLX+	15731	628000000000
454 GS Junior	22450	104000000000
AB 310 Genetic Analyzer	1	5460000000
AB 3130 Genetic Analyzer	108	10500
AB 3130xL Genetic Analyzer	33	76000000
AB 3500 Genetic Analyzer	71	68800
AB 3500xL Genetic Analyzer	14	1150000000
AB 3730 Genetic Analyzer	245	74300000
AB 3730xL Genetic Analyzer	922	14400000000
AB 5500 Genetic Analyzer	2046	3700000000000
AB 5500xl Genetic Analyzer	4669	13200000000000
AB 5500xl-W Genetic Analysis System	144	1360000000000
AB SOLiD 3 Plus System	316	1020000000000
AB SOLiD 4 System	10840	48700000000000
AB SOLiD 4hq System	153	87700000000
AB SOLiD PI System	3	47000000000
AB SOLiD System	468	1920000000000
AB SOLiD System 2.0	480	3740000000000
AB SOLiD System 3.0	2556	15500000000000
BGISEQ-500	68	651000000000
Complete Genomics	4120	875000000000000
Helicos HeliScope	3902	3440000000000
HiSeq X Five	10	600000000000
HiSeq X Ten	44315	4.82e+15
Illumina Genome Analyzer	18792	32700000000000
Illumina Genome Analyzer II	111123	329000000000000
Illumina Genome Analyzer IIx	60536	146000000000000
Illumina Genome Analyzer IIx	2	1520000000	White espace at the end of the instrument name
Illumina HiScanSQ	3141	6340000000000
Illumina HiSeq 1000	12560	37800000000000
Illumina HiSeq 1500	6943	24800000000000
Illumina HiSeq 2000	1249783	4.47e+15
Illumina HiSeq 2500	445008	1.21e+15
Illumina HiSeq 3000	2642	12700000000000
Illumina HiSeq 4000	10557	52200000000000
Illumina MiniSeq	13	69000000000
Illumina MiSeq	482398	108000000000000
Illumina MiSeq	1	105000000	White espace at the end of the instrument name
Illumina NextSeq 500	18	101000000000
Ion S5	1	6020000000
Ion Torrent PGM	30081	3100000000000
Ion Torrent Proton	6043	10000000000000
MinION	674	91300000000
NextSeq 500	50358	104000000000000
NextSeq 550	2636	7390000000000
PacBio RS	11418	16800000000000
PacBio RS II	11811	13900000000000
unspecified	31601	32000000000000
