# Supplementary material for: Parallel sequencing lives, or what makes large sequencing projects successful
Source: Gigascience. 2017 Oct 18;6(11):1–6. doi: 10.1093/gigascience/gix100 (PMC5714127; doi:10.1093/gigascience/gix100)
Supplement: Additional Files [file gix100_supp.zip › additional_file05.xlsx]

## Sheet: Sheet1
Submitter	Bases	Proportion	Label	Observation
1	23100000000	0
107622000000000	51000000	0
8.8734e+49	6580000000	0
-	469000000000	0
, University of Tsukuba	3000000000	0
,College of life sciences, Wuhan university	11700000000	0
??	4690000000	0
??????	53500000000	0
.	77800000000	0
"Federico II" University of Naples	512000000	0
"INGM Istituto Nazionale di Genetica Molecolare \"	11800000000	0
%Luiz de Queiroz College of Agriculture (ESALQ),	24600000	0
1 Universite de Toulouse ; UPS ; LBCMCP ; 118 rout	10300000000	0
1. Liaoning Ocean and Fisheries Science Research I	4690000000	0
10X Genomics	1370000000000	0
10X GENOMICS	0	0
1Institute of Vegetable Science, Zhejiang universi	5770000000	0
1st Dept. of Pediatrics, Semmelweis University	3110000000	0
1st Hospital of Zhejiang University	177000000	0
249707701@qq.com	6490000000	0
301 hospital	783000000	0
4.Beijing Academy of Agriculture and Forestry Scie	74500000000	0
4.China West Normal University (CWNU)	22500000000	0
445 N Fifth St	2370000000000	0
454 Life Sciences/Ro	234000000	0
454MSC	137000000000	0
8omics	511000000000	0
905 S. Goodwin Ave	3930000000	0
9201 University City Blvd	48900000000	0
a mixed cDNA library from three organs including t	23200000000	0
A.C.Camargo Cancer Center	257000000	0
A.N. Belozersky Institute of Physico-Chemical Biol	20900000000	0
A*STAR	26700000000	0
AAFC	645000000000	0
AAFC_CAN	2970000000	0
AAFC-CANADA	202000000	0
AAFC-Dairy and swine R&D center	349000000000	0
AAFC-SCPFRC	1120000000	0
AALBORG UNIVERSITY	943000000000	0
Aalborg University	259000000000	0
Aalto University, Finland	20400000000	0
Aarhus University	2130000000000	0
Aarhus university	13100000000	0
AARHUS UNIVERSITY	5660000000	0
Aarhus University Hospital	52000000000	0
Aarhus University, Denmark	187000000000	0
AARHUS UNIVERSITY, DENMARK	180000000000	0
Aarhus University, Department of Molecular Biology	37700000000	0
AARHUS UNIVERSITY, DEPARTMENT OF MOLECULAR BIOLOGY	0	0
AAU	5660000000	0
AAU-BIO	79100000	0
AAU-CPH	938000000	0
AAU, India	209000000	0
AAUIN	572000000	0
Abdimajid Osman	32900000000	0
Aberdeen University	2300000	0
ABERSYTWYTH UNIVERSITY	89400000000	0
Abersytwyth University	380000000	0
Aberystwyth University	236000000000	0
ABHTD	193000000000	0
ABI	441000000000	0
ABLife	91700000000	0
ABRCAS	46800000000	0
ABRII	9750000000	0
AC Camargo Cancer Center	4150000000	0
Academia Sinica	3080000000000	0
Academia Sinica, TAIWAN	54700000000	0
Academia Sinice	211000000000	0
Academic Centre for Dentistry Amsterdam	13700000000	0
ACADEMIC MEDICAL CENTER	30800000000	0
Academic Medical Center	44300000	0
Academic Medical Center - University of Amsterdam	141000000	0
Academic Medical Center, University of Amsterdam	6090000000	0
Academic Medical Centre	7690000000	0
academisch medisch centrum	15200000000	0
Academy of Military Medical Sciences	6950000000	0
Acharya N G Ranga Agricultural University	1060000000	0
Acies Bio d.o.o.	414000000	0
ACNFP	1650000000	0
ACTA	4230000000	0
acta	1810000000	0
Actinobacterial Research Unit, Department of Genet	646000000	0
ADAC University of Nottingham	41100000000	0
Adam Mickiewicz University	43900000000	0
Adam Mickiewicz University, Poznan, Poland	12500000000	0
ADAM MICKIEWICZ UNIVERSITY, POZNAN, POLAND	1780000000	0
ADVANCED CENTRE FOR TREATMENT RESEARCH AND EDUCATI	23500000000	0
Advanced Studies in Genomics, Proteomics and Bioin	330000000	0
Advanced Water Management Centre	8600000000	0
Advanced Water Management Centre, University of Qu	6960000000	0
AECOM	4390000000	0
AEGIC	277000000000	0
AEPI	5920000000	0
Affiliated Hospital of Kunming University of Scien	91100000	0
Affiliated Tumor Hospital of Harbin Medical Univer	83100000000	0
African city of biotechnology	35100	0
Agency for Science Technology and Research	45700000000	0
AGES	575000000	0
AGIS-CAAS	967000000000	0
AgResearch	105000000000	0
AGRESEARCH	28600000000	0
AgResearch Limited	794000000	0
AgResearch Ltd.	6720000000	0
AgResearch NZ Ltd	171000000000	0
AgResearch, Grasslands Research Centre	301000	0
AgResearch, Grasslands Research Institute	23400000000	0
Agri Biotech Foundation	28800000000	0
Agri-King, Inc.	5040000000	0
Agricultural and Environmental Sciences	636000000	0
Agricultural Biotechnology Center	208000000000	0
AGRICULTURAL BIOTECHNOLOGY RESEARCH INSTITUTE OF I	74300000	0
Agricultural College of Guangxi University	14700000000	0
Agricultural Genetics Institute	83900000000	0
Agricultural Genomics Institute at Shenzhen Chines	45700000000	0
Agricultural Research Council	131000000000	0
Agricultural Research Council-Institute for Soil,	417000000	0
Agricultural research organisation	379000000000	0
Agricultural Research Organisation	10500000000	0
Agricultural Research Organisation (ARO), Volcani	12100000000	0
Agricultural Research Organization - the Volcani C	86400000	0
Agricultural Research Organization (Volcani Center	13500000	0
Agricultural Research Organization, The Volcani Ce	101000000	0
Agricultural Research Organization, Volcani Center	0	0
Agricultural Research Service, United States Depar	248000000000	0
Agricultural Research Service, US Department of Ag	10500000000	0
Agricultural Resources and Regional Planning	424000000	0
Agricultural University of Hebei	71000000000	0
Agriculture & Agri-Food Canada	38900000000	0
Agriculture and Agri-Food Canada	671000000000	0
Agriculture and Agri-Food Canada - Canada	0	0
Agriculture and Agri-food Canda	44200000000	0
Agriculture and AgriFood Canada	933000000	0
Agriculture et Agroalimentaire Canada	39700000000	0
Agriculture research organisation	6120000000	0
agriculture university of hebei	9790000	0
Agriculture Victoria	92800000000	0
AGRO-AU-DK	142000000	0
Agro-Biotechnology Institute (ABI)	3000000000	0
Agro.cologie INRA/Agrosup/Universit. de Bourgogne	8360000	0
Agroscope	33700000000	0
Agroscope Institute for Sustainability Sciences	34200000000	0
Ahmadu Bello University, Zaria	1680000000	0
AI-phs001276	475000000	0
AIBS-phs001016	747000000	0
AIBS-phs001205	72000000000	0
AICBIO	32300000000	0
Aichi Cancer Center Research Institute	10500000000	0
AICHI_EDU	221000000	0
AIDRC	89400000000	0
AIST	465000000000	0
AIT Austrian Institute of Technology	3520000000	0
AIT Austrian Institute of Technology GmbH	69900000000	0
AIT-Austrian Institute of Technology	3380000000	0
Aix Marseille Universite	26400000000	0
Aix Marseille University	3340000000	0
Aix-Marseille UniversitÃ©	183000000	0
Aix-Marseille Universite	25100000000	0
Aix-Marseille University	25900000000	0
Aix-Marseille University ; INRA - UMR 1163, Biotec	20900000000	0
Ajou University	1550000000	0
Ajou university hospital	1820000	0
Akinobu Matsumoto	97600000000	0
AKITA_PREF	51900000	0
Alabama A&M University	1240000000	0
Alacris Theranostics GmbH	138000000000	0
Alagappa University	2250000000	0
Albert Einstein College of Medicine	2240000000000	0
Albert EInstein College of Medicine	22100000000	0
Albert-Ludwigs-University, Freiburg, University ho	18200000	0
Alberta Agriculture and Rural Developmen	1420000000	0
Alberta Agriculture and Rural Development	839000000	0
Alberta Provincial Laboratory for Public Health	87100000000	0
Albion College	274000000	0
Alcala University	134000000	0
Alexandre	49700000000	0
Alfred Wegener Institute	11200000000	0
ALFRED WEGENER INSTITUTE FOR POLAR AND MARINE RESE	69800000000	0
Alfred Wegener Institute for Polar and Marine Rese	9390000000	0
Alfred Wegener Institute Helmholtz Centre for Pola	274000000	0
Alfred Wegener Instiute	240000000	0
Alfred-Wegener-Institut	603000000	0
Alfred-Wegener-Institut Helmholtz-Zentrum for Pola	129000000000	0
Alfred-Wegener-Institute	429000000	0
ALFRED-WEGENER-INSTITUTE	4460000	0
Alfred-Wegener-Institute, Biologische Anstalt Helg	518000000	0
Algoma University	133000000	0
Alkek Center for Metagenomics and Microbiome Resea	16400000000	0
All India Institute Of Medical Science	3630000000	0
All India Institute of Medical Sciences	4280000000	0
ALL INDIA INSTITUTE OF MEDICAL SCIENCES (AIIMS)	10300000000	0
All-Russia Research Institute for Agricultural Mic	7390000000	0
ALL-RUSSIA RESEARCH INSTITUTE FOR AGRICULTURAL MIC	3090000000	0
All-Russia Reserch Institute for Agricultural Micr	32500000	0
All-Russian Institute for Plant Protection	41400000	0
AllBT	37900000000	0
Allegheny Singer Research Institute	65300000	0
Alltech European Bioscience Centre	1370000000	0
Almazov Federal Medical Research Centre	277000000	0
Altai state university	102000000	0
AMC	4190000000	0
AMCNL	39400000	0
Amedeo Avogadro University of Eastern Piedmont	163000000000	0
American Museum of Natural History	450000000000	0
AMMS	541000000	0
AMNH	33200000000	0
Amphia Hospital	650000000000	0
An'hui Normal University	4750000000	0
Anadara broughtonii	18400000000	0
ANAND	19500000000	0
Anand Agricultural University	5790000000	0
anand agricultural university	122000000	0
Anand Agricultural University, India	7550000000	0
Anand Agricultural university,Anand	770000000	0
Anatomy Otago	31600000000	0
Andong National University	82300000000	0
Anhui Academy of Agricultural Sciences	9500000000	0
Anhui Agricultural University	292000000000	0
Anhui Normal University	16300000000	0
Anhui Provincial Academy of Forestry	8850000000	0
Anhui Science and Technology University	8050000000	0
Anhui University	3870000000	0
anhui university	93300000	0
Animal and Plant Health Agency	249000000	0
Animal and Plant Health Agency (APHA)	12000000000	0
Animal Biotechnology Centre	36100000	0
Animal Breeding and Genomics Centre	137000000000	0
ANIMAL HEALTH AND VETERINARY LABORATORIES AGENCY	7280000000	0
Animal Health and Veterinary Laboratories Agency	51200000	0
ANIMAL HEALTH TRUST	87800000000	0
Animal Health Trust	21800000000	0
Anisa	830000000	0
Ankang University	328000000	0
Annamalai University	1010000000	0
Annamalai university	6370000	0
annoroad	9710000000	0
Annoroad gene company	22200000000	0
Anser cygnoides	89900000000	0
ANSES	104000000000	0
Anses	71500000000	0
Antiplague Research Institute of Siberia and Far E	53200000	0
ANU	43000000000	0
ANU - Borevitz Lab	280000000000	0
AORI	974000000	0
AP-HP and Paris Cite Sorbonne University	81600000000	0
APC	310000000	0
APF	88200000	0
Appalachian State University	7980000000	0
Applied and environmental microbiology	3030000000	0
Applied Biosystems	64400000000	0
Applied Human Molecular Genetics, Kennedy Center,	1390000000	0
AquaGen AS	161000000000	0
Arachis hypogaea L	31800000000	0
Aravind Medical Research Foundation	7660000000	0
ARC CoE Plant Energy Biology The University of Wes	20200000000	0
ARC-OVI	97200000000	0
Argonne National Laboratory	48200000000	0
Aristotle University of Thessaloniki	4910000000	0
Arizona Cancer Center	1340000000	0
Arizona State Public Health Lab	17900000000	0
Arizona State University	663000000000	0
ARIZONA STATE UNIVERSITY	3700000000	0
Arizona State University/Biodesign Institute	1860000000	0
Arkansas State University	1480000000	0
Armed Forces Research Institute of Medical Science	2040000000	0
Arnold Arboretum of Harvard University	34000000000	0
ARO	333000000000	0
ARO Israel	1610000000	0
ARO Volcani Center	291000000	0
ARO-agricultural research organization	1630000000	0
ARO-NYRC	378000000	0
ARO-VOLC	3420000000	0
ARO-VOLCANI	650000000	0
ARO-Volcani Center	136000000000	0
ARRIAM	59400000	0
ARS-USDA	18900000000	0
Asan medical center	5250000000	0
ASGRC-WM	57700000000	0
Ashok & Rita Patel Institute of Integrated Study &	1380000000	0
Ashok and Rita Patel Institute of Integrated study	425000000	0
Asian Cancer Research Group
Assam Agricultural Univetsity	4130000000	0
Associate Professorship of Biotechnology of Natura	25000000000	0
ASTELLAS	39900000000	0
Astex Pharmaceuticals	55900000000	0
AstraZeneca	71700000000	0
ASU	1180000000	0
Asuragen	49400000000	0
Atlantic cancer research institute	251000000	0
AU	898000000	0
AU-DJF	121000000000	0
Auburn	340000000000	0
Auburn University	1570000000000	0
AUBURN UNIVERSITY	256000000000	0
AUCKLAND UNIVERSITY	30700000	0
Auckland University of Technology	1270000000	0
Austral-omics	12100000000	0
Australian Catholic University	16600000	0
Australian Center for Ancient DNA	0	0
Australian Centre for Ecogenomics	578000000000	0
AUSTRALIAN INFECTIOUS DISEASES RESEARCH CENTRE, SC	2080000000	0
Australian Institute of Marine Science	135000000000	0
Australian Institute of Marine Sciences	5830000000	0
Australian Museum	115000000000	0
Australian National University	405000000000	0
AUSTRALIAN NATIONAL UNIVERSITY	54200000000	0
Australian Wine Research Institute	99900000000	0
Austrian Academy of Sciences	174000000	0
Austrian Agency for Food and Health Safety	282000000	0
Austrian Agency for Health and Food Safety	47500000000	0
Austrian Institute of Technology	9980000000	0
AUSTRIAN INSTITUTE OF TECHNOLOGY	388000000	0
Austrian Institute of Technology (AIT)	7770000000	0
Austrlian National University	51300000000	0
Autonomous University of Barcelona	158000000	0
Autonomous University of Nuevo Leon	12900000	0
Aveiro University	151000000	0
Avera Cancer Insitute	30900000000	0
AVRDC - The World Vegetable Center	12800000000	0
AWCGS	552000000	0
AWI	131000000	0
AZ	130000000000	0
AZABU	2290000000	0
AZTI	34000000000	0
Azti	3110000000	0
AZTI Tecnalia	140000000	0
BABRAHAM INSTITUTE	102000000000	0
Babraham Institute sequencing facility	3120000000	0
bacteria	9800000000	0
Bactrocera dorsalis	5980000000	0
BAH-GU	17300000000	0
Baker IDI Heart and Diabetes Institute	21100000000	0
BAMBINO GESU' CHILDREN'S HOSPITAL	39100000	0
Banaras Hindu University	46000000000	0
BANG	499000000000	0
Bangladesh Jute Research Institute	476000000000	0
Bangor University	133000000000	0
BANGOR-MEFGL	704000000	0
BAR ILAN	10100000000	0
Bar Ilan	4290000000	0
Bar Ilan University	99500000000	0
bar ilan university	18600000000	0
Bar-Ilan University	108000000000	0
BAR-ILAN UNIVERSITY	1040000000	0
BARC	34800000000	0
Bard College	1500000000	0
Barta	766000000	0
Barts and The London	17500000000	0
BARTS CANCER INSTITUTE, QUEEN MARY UNIVERSITY OF L	22000000000	0
Basel university	8950000000	0
BaseSpace	2430000000000	0
Battelle Memorial Institute	2670000000000	0
Bavarian Health and Food Safety Authority	47700000000	0
Bavarian Health and Food Saftey Authority	1680000000	0
Bayer Cropscience	14300000000	0
Bayer CropScience AG	10500000000	0
BAYGEN	87600000000	0
baylor	268000000	0
BAYLOR COLLEGE OF ME	1280000000000	0
Baylor College of Medicine	914000000000	0
Baylor college of medicine	887000000000	0
Baylor University	1830000000	0
BC Cancer Agency / University of British Columbia	173000000000	0
BC Cancer Research Centre	715000000000	0
BC Centre for Disease Control	257000000000	0
BC-Marthlab	9050000000	0
BCAS	11400000000	0
BCCAGSC	163000000000000	0.01	Top 25
BCCS	55300000000	0
BCG-DANVERS	13600000000000	0
BCM	367000000000000	0.03	Top 25	Multiple entries probably referring to the same submitter
BCM-phs000735	132000000000	0		Multiple entries probably referring to the same submitter
BCO	6100000000	0
BDGP	4230000000000	0
BDRC	36500000	0
BEARS	563000000	0
Beckmannia syzigachne	21500000000	0
Bee Research Department, National Center for Agric	29900000000	0
Beihang Unibersity	76700000	0
Beijing Academy of Agriculture & Forestry Sciences	518000000	0
Beijing Academy of Agriculture and Forestry Scienc	13200000000	0
Beijing Academy of Agruiculture and Forestry Scien	4940000000	0
Beijing Agricultrue University	37100000000	0
Beijing Agriculture University	1900000000	0
Beijing Agro-Biotechnology Research Center	166000000	0
Beijing centers for disease control and prevention	722000000	0
Beijing Chao-Yang Hospital	12600000000	0
Beijing Chaoyang Hospita	1100000000000	0
Beijing Chaoyang Hospital, Capital Medical Univers	66600000000	0
Beijing Computing Center	7950000000	0
Beijing Engineering and Technique Research Center	37100000000	0
Beijing Fisheries Research Institute	13500000000	0
Beijing forest university	67600000000	0
Beijing Forest University	23700000000	0
beijing forestry univercity	5310000000	0
Beijing Forestry University	840000000000	0
Beijing forestry university	71500000000	0
Beijing Forestry university	31500000000	0
Beijing Foresty University	12300000000	0
Beijing Genome Institute	31900000000000	0	Top 25	Multiple entries probably referring to the same submitter
beijing genomics insitute	117000000	0		Multiple entries probably referring to the same submitter
Beijing Genomics Institute	12700000000	0		Multiple entries probably referring to the same submitter
Beijing Genomics Institute-Shenzhen	4850000000	0		Multiple entries probably referring to the same submitter
Beijing Genomics Institute, Shenzhen	23500000000000	0		Multiple entries probably referring to the same submitter
Beijing Honor Tech Co.,Ltd	25400000000	0
Beijing institute of	16500000000	0
Beijing Institute of Genomices	3960000000	0
Beijing Institute of Genomics	468000000000	0
Beijing Institute of Genomics, CAS	671000000000	0
Beijing Institute of Genomics, Chinese Academy of	2970000000000	0
Beijing Institute of Genomics, Chinese Academy of	679000000000	0
Beijing Institute of Genomics,CAS	4510000000	0
Beijing Institute of Genomics,Chinese Academy of S	46900000000	0
Beijing Institute of Microbiology and Epidemiology	29100000000	0
Beijing Institute of Radiation Medicine	132000000000	0
Beijing Institutes of Life Science Chinese Academy	51700000000	0
Beijing Institutes of Life Science, Chinese Academ	113000000000	0
Beijing Jiaotong University	2670000000	0
Beijing Key Laboratory of New Molecular Diagnostic	14800000000	0
Beijing Neurosurgical Institute	204000000000	0
Beijing Normal University	185000000000	0
Beijing Proteome Research Center	31600000000	0
Beijing University of Agricultre	16000000000	0
Beijing University of Agriculture	18200000000	0
Beijing University of Chemical Technology	56900000000	0
Beijing University of Chemical technology	804000000	0
Beijing University of Chinese Medicine	53200000000	0
Beijing University of Technology	8890000000	0
Beijing University of technology	113000000	0
Beijing university of technology	84100000	0
Beijing Vocational College of Agriculture	1080000000	0
Belgian Nuclear Research Center (SCK-CEN)	8940000	0
Bellvitge Biomedical Research Institute	2280000000000	0
Ben Gurion University	82000000000	0
Ben Gurion University of the Negev	46400000000	0
Ben-Gurion Universitiy of the Negev	5360000000	0
Ben-Gurion University	37200000	0
Ben-Gurion University of the Negev	16900000000	0
Benaroya Research Institute	5640000000	0
Bergen Center for Computational Science	6870000000	0
Bergonie Cancer Institute	7180000000	0
Bermuda Institute of Ocean Sciences	147000000000	0
berrygenomics	26700000000	0
Beth Israel Deaconess Medical Center	124000000000	0
Beth Israel Deaconess Medical Center, Harvard Medi	33200000000	0
BETTINA HARR	2140000000000	0
BGCH	687000000	0
BGI	214000000000000	0.02	Top 25	Multiple entries probably referring to the same submitter
bgi	4120000000	0		Multiple entries probably referring to the same submitter
BGI and Central South University	13300000000	0		Multiple entries probably referring to the same submitter
BGI and Chinese PLA General Hospital	26400000000	0		Multiple entries probably referring to the same submitter
BGI SHENZHEN	154000000000	0		Multiple entries probably referring to the same submitter
BGI_tianjin	1620000000	0		Multiple entries probably referring to the same submitter
BGI-shenzhen	262000000000	0		Multiple entries probably referring to the same submitter
BGI-SHENZHEN	117000000000	0		Multiple entries probably referring to the same submitter
BGI-Shenzhen	2460000000	0		Multiple entries probably referring to the same submitter
BGI-Shenzhen, Shenzhen, China.	9020000000	0		Multiple entries probably referring to the same submitter
BGI-tech	11300000000	0		Multiple entries probably referring to the same submitter
BGI, Shenzhen	5580000000	0		Multiple entries probably referring to the same submitter
BGITS-RNA	4680000000	0
BGR	309000000	0
BGRC_GUNMA	57900000000	0
BGSU	49500000	0
bguenther	1460000000	0
Bhabha Atomic Research Centre	2390000000	0
Bharathidasan University	961000000	0
BI	1.15e+15	0.1	Top 25	Multiple entries probably referring to the same submitter
BI-phs000610	547000000000	0		Multiple entries probably referring to the same submitter
BI-phs000825	196000000000	0		Multiple entries probably referring to the same submitter
BI-phs000840	10200000000000	0		Multiple entries probably referring to the same submitter
BI-UK	562000000000	0		Multiple entries probably referring to the same submitter
BIDMC	277000000000	0
Bielefeld University	245000000000	0
Bielefeld University CeBiTec	5150000000	0
Bielefeld University, Center for Biotechnology (C	2960000000	0
BIG	47700000000	0
BIG,CAS	43500000000	0
BIGCAS-KL	71500000000	0
Bigelow Laboratory for Ocean Sciences	6590000000	0
BIGELOW LABORATORY FOR OCEAN SCIENCES	303000000	0
Bihar Agricultural College	11700000000	0
BIHP, INSTITUT PASTEUR	112000000000	0
BiK-F	760000000	0
Bilkent University	4170000000000	0
BILKENT_U	6130000000	0
BILS	30300000000	0
Bina Technologies	469000000000	0
Binghamton University	13900000000	0
Binzhou Medical University	4430000000	0
Bio21 Institute	7700000000	0
Biocant	1100000000	0
BIOCANT	77100000	0
Biochemie-Zentrum Heidelberg (BZH)	34700000000	0
Biochemistry and Mol. Biol. UAEM	45400000000	0
BioCI	1280000000000	0
bioci	103000000000	0
Bioclues.org	375000000	0
BIODIVERSITÃ„T UND KLIMA FORSCHUNGSZENTRUM, FRANKFU	384000000	0
BIODIVERSITY AND CLIMATE RESEARCH CENTER, FRANKFUR	97200000000	0
BIODIVERSITY AND CLIMATE RESEARCH CENTRE	132000000000	0
Biodiversity and Climate Research Centre	89600000000	0
Biodiversity Institute of Ontario	5300000000	0
Biodiversity Research Center, Academia Sinica	13800000000	0
Biodynamic Optical Imaging Center, BIOPIC, PKU	440000000000	0
BIOFERMIN	392000000	0
BioFIG	574000000	0
BioFIG- FCUL	728000000	0
Bioforsk - Norwegian Institute of Agricultural and	347000000000	0
BioFrontiers	78200000000	0
Biogas Institute of Ministry of Agriculture	14500000000	0
Biogas Institute of Ministry of Agriculture, P. R.	42500000000	0
Biogas Scientific Research Institute of the Minist	35500000	0
Biogemma	1920000000	0
Biogeomagnetism	2110000000	0
Bioinformatics and Computational Biosciences Branc	955000000	0
Bioinformatics company	0	0
Bioinformatics Infrastructure for Life Sciences	3650000000	0
Bioinformatics Program, Boston University, Boston,	28500000000	0
BIOinfOSU	435000000	0
BioISI - Biosystems, Integrative Sciences Institut	8950000000	0
Biolabs, Institute of life science, Scuola Superio	5930000000	0
biolinker	26300000	0
Biologia Molecular y Bioquimica	1670000000	0
Biological Engineering	2800000000	0
Biological Institute, University of Copenhagen	96200000	0
Biological Research Centre	291000000	0
Biologisch-Medizinisches Forschungszentrum (BMFZ),	868000000000	0
Biology Center of the Czech Academy of Sciences	4980000000	0
Biology Centre AS CR, v.v.i.	341000000	0
Biology Centre ASCR	6670000000	0
Biology Centre ASCR, v.v.i	1160000000	0
Biology Centre ASCR, v.v.i., Institute of Hydrobio	16700000000	0
Biology Centre of CAS	4100000000	0
Biology Centre of the Academy of Sciences, Czech R	64000000000	0
Biology Centre, ASCR, v.v.i.	5800000000	0
Biology Centre, Institute of Parasitology, Czech A	1040000000	0
Biology Department, Duke University	51700000000	0
Biology Dept., University of Crete	73900000	0
Biology Faculty. Havana University	77700000	0
Biology, New Mexico State University	5850000000	0
BIOLS	266000000000	0
biols	54400000000	0
Biomarker Technology	326000000000	0
Biomedical Center, University of Iceland	5630000000	0
Biomin Holding GmbH	366000000	0
Biomol-Informatics	3820000000	0
Bionivid Technology	12800000000	0
Bionivid Technology [P] Ltd	20200	0
Bionivid Technology Pvt Ltd	45300000000	0
Biopic	125000000000	0
BIOPIC PKU	742000000000	0
BioProject	50200000000	0
Bioscience Institute UNESP - S*o Paulo State Unive	13200000000	0
Bioscience Institute UNESP - SÃ£o Paulo State Unive	14800000000	0
Biosciences Division	45800000000	0
BIOTEC	18300000000	0
Biotec	1910000000	0
BIOTEC, TUD	10500000000	0
Biotechnical Faculty	1750000	0
Biotechnical faculty, University of Ljubljana	531000000	0
Biotechnology and Germplasm Resources Institute, Y	4750000000	0
Biotechnology Institute of UNAM	78900000000	0
Biotechnology Research Institute	34500000000	0
Biotechnology Research Institute, Chinese Academy	302000000000	0
Biotechvana	4670000	0
Biotkesa	0	0
Bioversity International	106000000000	0
Biozentrum, University of Basel	118000000000	0
biozeron	415000000000	0
BIRLA INSTITUTE OF TECHNOLOGY	6090000000	0
BIRMINGHAM UNIVERSITY	24500000000	0
Birmingham University	13100000000	0
BITS	1790000000	0
BIU	14800000000	0
BJC	2150000000	0
Blaise Pascal University	1020000000	0
BLAISE PASCAL UNIVERSITY	293000000	0
Blood Systems Research Institute	48900000000	0
BMR Genomics	14500000000	0
BMR Genomics srl	119000000	0
Boehringer Ingelheim Pharma GmbH & Co KG	9390000000	0
Boehringer Ingelheim Pharma GmbH & Co. KG, Drug Me	13800000000	0
Bogazici University	14300000000	0
BOKU	4660000	0
BOKU â€” University of Natural Resources and Life Sc	8940000000	0
Bologna University	57800000	0
Bond University	15500000000	0
Bone Tumor Reference Center at the Institute of Pa	756000000000	0
Bordeaux University	344000000	0
Borneman Lab	12800000000	0
Bose Institute	78600000000	0
Bose Institute, Kolkata	114000000000	0
Boston Children's Hospital	2880000000000	0
BOSTON CHILDREN'S HOSPITAL	58200000000	0
Boston Children's Hospital, Harvard Medical School	1990000000	0
Boston Childrens Hospital	34200000000	0
BOSTON COLLEGE	64100000000	0
Boston College	28200000000	0
Boston University	752000000000	0
Botanical Institut University of Cologne	16400000000	0
Botany of Institute,CAS	10700000000	0
Bowling Green State University	114000000	0
Boyce Thompson Institute	3430000000000	0
Boyce Thompson Institute for Plant Research - Corn	654000000	0
Boyce Thompson Institute, Cornell Univeristy	7600000000	0
BRAEMBL	1840000000000	0
Brandeis University	44100000000	0
Brandon University	29300000000	0
Brassica napus	13300000000	0
Brazilian Agricultural Research Corporation	1040000000	0
Brazilian Center for Research in Energy and Materi	642000000	0
BRFAA	902000000000	0
BRH	189000000000	0
BRI-NRC	9540000000	0
Brigham & Women's Hospital	185000000000	0
Brigham & Women's Hospital, Harvard Medical School	195000000	0
Brigham and Women's Hospital	89400000000	0
Brigham and women's hospital	1180000000	0
Brigham and Women's Hospital and Harvard Medical S	111000000000	0
Brigham and Women's Hospital, Harvard Medical Scho	8070000000	0
Brigham and Women's Hosptial	5960000000	0
Brigham Young University	88800000000	0
Bright Dairy	4670000000	0
Brighton and Sussex Medical School	2830000000	0
Brighton and Sussex Medical School (BSMS)	4370000000	0
BRISTOL	3670000000	0
Bristol-Myers Squibb	304000000000	0
British American Tobacco	626000000000	0
British Antarctic Survey	684000000000	0
British Columbia Cancer Agency	47000000000	0
British Columbia Cancer Research Centre	227000000000	0
British Columbia Centre for Disease Control	160000000000	0
Britto	315000000	0
Brno University of Technology	1660000000	0
Broad Institute	1.92e+15	0.16	Top 25	Multiple entries probably referring to the same submitter
BROAD INSTITUTE	616000000000	0		Multiple entries probably referring to the same submitter
Broad Institute of Harvard and MIT	1850000000	0		Multiple entries probably referring to the same submitter
Broad Institute of MIT and Harvard	175000000000	0		Multiple entries probably referring to the same submitter
Broad Institute/MIT	150000000000	0		Multiple entries probably referring to the same submitter
Broad Institutue	1410000000000	0		Multiple entries probably referring to the same submitter
Brown University	789000000000	0
brown University/Rhode Island Hospital	16100000000	0
Brunel University	19600000000	0
Bryn Mawr College	392000000	0
BSRC A. Fleming	10200000000	0
BSRC Alexander Fleming, Division of Molecular Onco	4430000000	0
BSRI	214000000000	0
BSSE	16000000000	0
BU-NECS	292000000000	0
Buck Institute for Research on Aging	5700000000	0
Bucknell University	40400000000	0
BUCT	9930000	0
Buffalo research insititute	10600000000	0
BUGS	7770000000	0
Bundeswehr	626000000	0
BUNDESWEHR INSTITUTE OF MICROBIOLOGY	4840000000	0
Bundeswehr, Institute of Microbiology	41200000000	0
Burnet Institute	75400000	0
Butantan Institute	12700000000	0
BWH	12200000000000	0
BWH Department of Pathology, Harvard Medical Schoo	179000000	0
BYU	947000000000	0
BYU-DNASC-UL	811000000000	0
C-CAMP	239000000000	0
C-CAMp	214000000000	0
C.N.R. - Institute for Coastal Marine Environment	789000000	0
CAAS	1780000000000	0
caas	569000000	0
CAF	551000000	0
CAF, China	73400000	0
CAFS	113000000000	0
Cairo University	127000000	0
Cal. Inst. of Tech., Division of Biology	273000000000	0
Calcutta University	117000000	0
CALGARY	3890000000	0
California Academy of Sciences	54500000000	0
California Department of Public Health	73100000000	0
California Institute of Technology	67800000000	0
California Institute of Technology, Jet Propulsion	22200000000	0
California State Univ San Marcos	164000000	0
California State University Northridge	2460000000	0
California State University, Long Beach	33900000	0
California State University, Monterey Bay	64300000000	0
Caltech	402000000000	0
Calvin College	1720000000	0
CAM	880000000000	0
CAM-CEB	886000000	0
Cambridge Institute	191000000000	0
Cambridge Institute - Cancer Research UK and Unive	232000000000	0
Cambridge Institute for Medical Research	3530000000	0
Cambridge Research Institute	41800000000	0
Cambridge Research Institute Genomics Core Facilit	101000000000	0
Cambridge Systems Biology Centre	14300000000	0
Cambridge University	156000000000	0
Cambridge-phs000645	96000000000	0
Camellia sinensis	17500000000	0
Canadian Food Inspection Agency	30800000000	0
Canadian Forest Service - Laurentian Forestry Cent	253000000	0
Canadian Science Centre for Human and Animal Healt	629000000	0
Cancer Hospital Affiliated to Harbin Medical Unive	8790000000	0
CANCER INSTITUTE (WIA)	185000000000	0
Cancer Research UK	99600000000	0
Cancer Research UK Beatson Institute	25900000000	0
Cancer Research UK Cambridge Institute	63300000000	0
Cancer Research UK Cambridge Institute University	132000000000	0
Cancer Research UK London Research Institute	95300000000	0
Cancer Science Insitute of Singapore, National Uni	196000000000	0
Cancer Science Institute of Singapore	1840000000000	0
Cancer Science Istitute	3100000000000	0
Candiolo Cancer Institute	36400000000	0
Cankiri Karatekin University	4830000000	0
CANTAB	11700000000	0
Canterbury Christ Church University	67700000000	0
Capital Medical Unirversity	23300000000	0
Capital Medical University	105000000000	0
Capital Normal University	89500000000	0
Capital Normal University	4890000000	0
capitalbio	400000000	0
Carassius auratus(wild crucian carp)	2600000000	0
CARDIFF SCHOOL OF BIOSCIENCES	197000000000	0
Cardiff University	146000000000	0
CARDIFF UNIVERSITY	40700000000	0
Cardiff University, School of Biosciences	136000000000	0
Cardiff Univesity	7900000000	0
CareDx, Inc	4090000000	0
CAREERI	4930000000	0
Caribou Biosciences, Inc	16000000000	0
Carl-von-Ossietzky University Oldenburg	11000000000	0
Carleton University	126000000000	0
Carlos Chagas Institute	9130000000	0
Carlsberg Breweries A/S	8420000000	0
Carnegie Institute	76700000000	0
Carnegie Institute for Embryology	102000000000	0
Carnegie Institute of Science	442000000	0
Carnegie Institution for Science	299000000000	0
Carnegie Institution of Washington	19700000	0
Carnegie Mellon University	145000000000	0
CAS	37600000000	0
cas	17900000	0
cas in marine Biology	3490000	0
CAS SIBS SIPPE	11500000000	0
CAS-MPG Partner Institute for Computational Biolog	68000000000	0
CAS-MPG PICB	384000000000	0
CAS, Chengdu Institute of Biology	229000000	0
CAS,CIB	21800000	0
Case Western Reserve	87000000000	0
Case Western Reserve University	97700000000	0
Cassia obtusifolia	2610000000	0
Castro	254000000	0
Catalan Institute for Water Research	17500000	0
Catalan Institute for Water Research (ICRA)	82500000000	0
Catalan Institute of Oncology	77200000000	0
Catholic University of Chile	79400000	0
Catholic University of KOREA	1940000000000	0
Catholic university of Korea	8060000000	0
Catholic University of Louvain (UCL)	5870000000	0
CAU	174000000000	0
cau	63400000000	0
CAUK	190000000000	0
Caunesp Jaboticabal	136000000	0
Cawthron	750000000	0
Cawthron Institute	5710000000	0
cBio Inc	323000000000	0
CBM	53300000000	0
CBMEG (UNICAMP)	165000000000	0
CBMSO	2440000000	0
cbmso	604000000	0
CBS	22500000000	0
CCB-UEL	221000000	0
CCF	2030000000	0
CCG-UNAM	6500000000	0
CCGB	403000000000	0
cchmc-phs001011	1870000000000	0
CCMAR	19200000000	0
CCMAR - Center of Marines Sciences	255000000	0
CCMB	79700000000	0
CCME	137000000	0
CCME-COLORADO	385000000000	0
CCR/NCI	346000000000	0
CDAS	4340000000	0
CDC	130000000000	0
CDC-CEMB	210000000000	0
cdc-dbd	209000000000	0
CDC-DHQP-CEMB	186000000000	0
cdc-ncird-bml	39100000000	0
CDC-RDB-PRS	2260000000	0
CDC-SBRL	53400000000	0
CDC, U OF S	214000000000	0
CDC/OID/NCEZID/DFWED/EDLB	160000000	0
CDFD	5180000000	0
CE-M-M-, RESEARCH CENTER FOR MOLECULAR MEDICINE OF	492000000000	0
Ce-M-M-, Research Center for Molecular Medicine of	119000000000	0
CEA	2750000000	0
CEA Saclay	20100000000	0
CEA, EVRY	20700000000	0
CEA/Centre National de Genotypage	8590000000	0
CEAB-CSIC	49600000	0
CEBAL - Centro de Biotecnologia Agricola e Agro-al	32700000000	0
CEBAS-CSIC	318000000	0
CEBITEC	61700000000	0
CeBiTec Bielefeld	40500000000	0
CECAD, university of Cologne	79500000000	0
CECAD, UNIVERSITY OF COLOGNE	6520000000	0
Cedars Sinai Medical Center	59900000000	0
Cedars-Sinai Medical Center	76100000000	0
CEES	122000000000	0
CEES, University of Oslo	64000000000	0
Cefas	2150000000	0
CEG	90000000000	0
CEH	3180000000	0
CEINGE Biotecnologie Avanzate	658000000	0
CEITEC MU	13500000000	0
CeMM - Center for Molecular Medicine	22900000000	0
CeMM Research Center for Molecular Medicine of the	17900000000	0
CENA-USP	11900000	0
CENAIM	802000000	0
center "Bioengineering" RAS	5640000000	0
Center for Applied Geoscience	56100000	0
Center for Astrobiology INTA-CSIC	5140000000	0
Center for Bio/Molecular Science & Engineering	17000000000	0
Center for Biological Sequence Analysis	166000000	0
Center for BioMedical and Environmental Genomics	15500000000	0
Center for Biotechnology (CeBiTec), Universitat Bi	7070000000	0
Center for Biotechnology, Bielefeld University	7590000000	0
Center for Comparati	1330000000	0
Center for Disease Control and Prevention, Chengdu	26400000	0
Center for Genome Sciences & Systems Biology	115000000000	0
center for genomic and biotechnology	40300000000	0
Center for Genomic Medicin	32400000000	0
Center for Genomic R	17400000000	0
Center for Genomic Regulation	14100000000	0
Center for genomic regulation	5240000000	0
Center for Genomic Regulation (CRG)	19800000000	0
Center for genomic regulation, Barcelona	68200000000	0
Center for Genomic Sciences, UNAM	2920000000	0
Center for Geobiology, University of Bergen	738000000	0
Center for Geogenetics, Natural History Museum of	1850000000000	0
Center for Gut Microbiome and Nutrition Research,	23200000000	0
CENTER FOR HUMAN GENETIC RESEARCH, MASSACHUSETTS G	148000000000	0
Center for Infectious Disease and Cancer Research,	79200000	0
Center for Life Sciences, Nazarbayev University	478000000000	0
Center for Microbial Communities	50600000000	0
Center for Microbial Ecology and Technology (CMET)	532000000	0
Center for Microbial Ecology at Michigan State Uni	600000000	0
Center for Microbial Oceanography Research and Edu	25300000000	0
Center for Molecular Biology and Genetic Engineeri	34800000000	0
Center for Molecular Medicine	314000000000	0
Center for New Medicine Research, Changchun Univer	3590000000	0
Center for Nuclear Energy in Agriculture	7680000000	0
Center for Nuclear Energy in Agriculture - Univers	23300000000	0
Center for Public Health Research, University of V	15600000000	0
Center for Research	420000000	0
Center for Research in Agricultural Genomics	64500000000	0
Center for RNA Molecular Biology	26800000000	0
Center Genome Enabled Biology Medicine, University	17600000000	0
Center of Applied Geosciences	216000000	0
Center of Biomedical Research (CIBM) University of	63500000000	0
Center of Experimental Rheumatology, University Ho	87900000000	0
Center of Innovative and Applied Bioprocessing (CI	3080000000	0
Center of Marine Sciences - University of Algarve,	46000000	0
Centers for Disease	2270000000	0
Centers for Disease	999000000	0
Centers for Disease Control	3210000000	0
Centers for Disease Control and Prevention	763000000000	0
Central China Normal University	115000000000	0
Central Coffee Research Institute	5210000000	0
Central Drug Research Institute	43400000000	0
Central Institute of Brackishwater Aquaculture	40200000000	0
Central Institute of Fisheries Technology, Cochin,	1530000000	0
Central Institute of Freshwater Aquaculture	20900000000	0
Central Michigan University	17000000000	0
Central Plantation Crops Research Institute	2110000000	0
Central Potato Research Institute	1190000000	0
Central Research Institute for Dryland Agriculture	4110000000	0
Central Research Institute for Epidemiology	13200000000	0
Central Research Institute for Jute and Allied Fib	125000000000	0
Central rice Research institute	111000000000	0
Central Rice Research Institute, Cuttack, Odisha,	113000000000	0
central south university	183000000000	0
Central South University	17700000000	0
Central South University (CSU)	10200000	0
Central South University of Forestry and Technolog	83600000000	0
Central University of Kerala	8950000000	0
Central Veterinary Institute	6650000000	0
Centre de Recherche Public Gabriel Lippmann	10700000000	0
Centre for Biodiversity Genomics, University of Gu	15100000000	0
Centre for Cancer Biology	84200000000	0
CENTRE FOR CANCER BIOLOGY	80000000000	0
Centre for Cellular and Molecular Biology, Uppal R	1150000000	0
Centre for Chemical Biology (CCB@USM)	1690000000	0
Centre for Comparative Genomics	38700000000	0
CENTRE FOR ECOLOGY AND HYDROLOGY	39900000000	0
Centre for Ecology, Evolution and Environmental Ch	90600000000	0
Centre for Environment, Fisheries and Aquaculture	11700000000	0
Centre for Functional Genomics and Biochips	17000000000	0
Centre for Gene Regulation and Expression, Univers	35100000000	0
Centre for Genomic Epidemiology, National Food Ins	174000000000	0
Centre for Genomic Regulation	19900000000	0
CENTRE FOR GENOMIC REGULATION (CRG)	40000000000	0
Centre for genomic regulation (CRG)	2970000000	0
Centre for Genomic Regulation, Barcelona	68800000000	0
CENTRE FOR GENOMIC RESEARCH (CGR)	248000000000	0
Centre for Genomic Research University of Liverpoo	144000000	0
Centre for Genomic Research, and NIHR HPRU in Emer	1220000000000	0
CENTRE FOR GEOBIOLOGY, DEPARTMENT OF BIOLOGY, UNIV	216000000	0
CENTRE FOR GEOGENETICS	8010000000000	0
CENTRE FOR GEOGENETICS, NATURAL HISTORY MUSEUM OF	1800000000000	0
CENTRE FOR GEOGENETICS, NATURAL HISTORY MUSEUM OF	463000000000	0
Centre for Geogenetics, Natural History Museum of	157000000000	0
Centre for Human Genetics KU Leuven	12700000000	0
Centre for Infectious Diseases and Microbiology	56900000000	0
Centre for Integrative Biology	67300000000	0
Centre for Integrative Physiology, University of E	198000000000	0
Centre for Marine Bio-innovation, University of Ne	593000000	0
Centre for Marine Bioinnovation	80400000	0
Centre for Marine Sciences, Universidade do Algarv	46300000000	0
Centre for Medical Research Graz	735000000	0
Centre for Mined Land Rehabilitation, Sustainable	5410000	0
Centre for Molecular and Biomolecular Informatics	396000000	0
Centre for Molecular Biodiversity Research	1950000000	0
Centre for Molecular Biology of Heidelberg Univers	149000000000	0
Centre for Organismal Studies (COS) - University o	23500000000	0
Centre for Plant Biotechnology and Breeding, Biote	41100000000	0
Centre For Plant Molecular Biology	2680000000	0
Centre for Research and Technology Hellas	8260000000	0
CENTRE FOR RESEARCH IN AGRICULTURAL GENOMICS	45300000000	0
Centre for Research in Agricultural Genomics (CRAG	60400000000	0
Centre For Research in Agricultural Genomics (CRAG	22400000	0
Centre for Research in Agrigenomics	149000000000	0
Centre for Social Evolution, University of Copenha	1350000000	0
Centre for Systems and Synthetic Biology	4790000000	0
CENTRE GENOMIC RESEARCH, UNIVERSITY OF LIVERPOOL	647000000	0
Centre Inra de Corse	49600000	0
Centre Jean Perrin	7560000000	0
Centre National de la Recherche Scientifique	122000000000	0
Centre National de la Recherche Scientifique and U	4400000000	0
Centre of Biological Engeneering	1060000000	0
Centre of Biotechnology, Siksha O Anusandhan Unive	129000000000	0
Centre of excellence in Biological Interactions	129000000000	0
Centre of Marine Sciences	254000000	0
Centre of Marine Sciences, CCMAR	10000000000	0
Centre Scientifique de Monaco	826000000	0
Centro Biologia Molecular Severo Ochoa (CBMSO)	10700000000	0
Centro de Astrobiologia	38600000000	0
Centro de Biologia Molecular Severo Ochoa (UAM,CSI	303000000	0
Centro de Biotecnologia Genomica	5880000000	0
Centro de Biotecnologia Genomica-IPN	1130000000	0
Centro de Edafologia y Biologia Aplicada del Segur	244000000	0
Centro de estudios avanzados en fruticultura (CEAF	33700000000	0
Centro de Genetica y Genomica	6080000000	0
Centro de InvestigaciÃ³n CientÃ­fica de YucatÃ¡n	71200000	0
Centro de Investigacion Cientifica de Yucatan	1820000000	0
Centro de Investigacion y de Estudios Avanzados de	3130000000	0
Centro de Investigaciones Biologicas del Noroeste	26300000000	0
Centro de Investigaciones Biologicas-CSIC	3700000000	0
Centro de Pesquisas Rene Rachou	7570000000	0
Centro Hispanoluso de Investigaciones Agrarias	17000000000	0
Centro Interdisciplinar de Investigacao Marinha e	7870000000	0
Centro Nacional de AnÃ¡lisis GenÃ³mico	321000000000	0
Centro Nacional de Analisis Genomico	16900000000	0
Centro Nacional de Biotecnologia	322000000	0
Centro Nacional de Investigaciones Cardiovasculare	6550000000	0
Centro Nacional de Investigaciones OncolÃ³gicas: CN	26000000000	0
Centro Nacional de Investigaciones Oncologicas (CN	175000000000	0
Centro Nacional de Microbiologia, Instituto de Sal	6090000	0
Centro Nacional de Pesquisa em Energia e Materiais	175000000000	0
Centro Nacional Patagonico	194000000	0
Centro Nacional Patagonico (CENPAT-CONICET)	15800000	0
Centro Regional de Estudios GenÃ³micos, Facultad de	1430000000	0
Centro Superior de Investigacion en Salud Publica	56000000	0
Centrum Badan DNA	50700000	0
Centrum Medyczne Ksztalcenia Podyplomowego	363000000000	0
CERELA	699000000	0
Ceres, Inc.	38400000000	0
Cergentis B.V.	1890000000	0
CESAM-UA	10000000	0
CETI Biology UNM	1100000000	0
CFENET-UBC	145000000	0
CFSAN	17200000000000	0
CGBIU	1750000000	0
CGBUI	67800000	0
CGG	560000000000	0
CGG-UCop	73500000	0
CGMH	12200000000	0
CGR	212000000000	0
CGR Institute of Integrative Biology University of	798000000000	0
CGS-GL	57600000000	0
CGS-RM	486000000	0
CGU	3900000000	0
CHA hospital	1750000000	0
CHALMERS	582000000000	0
Chalmers University of Technology	143000000000	0
Chalmers University of Technology, Department of B	41100000000	0
Chang Gung University	47400000000	0
Chang-Gung University	24800000000	0
Chang,Mei-hung	18600000000	0
Changchun Normal University	21300000000	0
Changhai Hospital	10100000000	0
Changsha University	29200000000	0
chaoyu	12300000000	0
Charit*	10600000000	0
Charit* Universit*ts	2320000000	0
Charite Medical School Berlin	18300000000	0
Charles Darwin University	853000000	0
Charles University in Prague	38100000000	0
Charles University in Prague - Faculty of Science	415000000	0
CHARLES UNIVERSITY IN PRAGUE, FACULTY OF SCIENCE,	0	0
Chaung-ang -univ	31300000000	0
CHCMU	573000000	0
Chem_SNU	35300000000	0
Chengdu Insistitute of Biology	3540000000	0
Chengdu Institute of Biology	2510000000	0
CHENGDU INSTITUTE OF BIOLOGY	1790000000	0
Chengdu Institute of Biology, CAS	4520000000	0
CHENGDU INSTITUTE OF BIOLOGY, CAS	1620000000	0
Chengdu Institute of Biology, Chinese Acadamy of S	1790000000	0
Chengdu Institute of Biology, Chinese Academy of S	196000000000	0
Chengdu University	11000000000	0
Chengdu University of Information Technology	26400000	0
Chengdu University of Traditional Chinese Medicine	97400000000	0
Chest Research Foundation	4560000000	0
chgc	70200000000	0
CHGC	0	0
CHGC at Shanghai	599000000	0
CHGCS	196000000000	0
Chian agricultural university	25200000000	0
Chiang Mai University	52100000	0
Chiba Cancer Center Research Institute	43000000000	0
CHIBA_MUSEUM	1870000000	0
CHIBA_U	241000000000	0
Chicago Botanic Garden	205000000000	0
Chicago Field Museum	2350000000	0
Children Hospital of Pittsburgh, UPMC	209000000	0
Children's Hospital Boston and Harvard Medical Sch	3920000000000	0
Children's Hospital Los Angeles	23400000000	0
Children's Hospital Oakland Research Institute	439000000000	0
Children's Hospital of Chongqing Medical Universit	10400000	0
Children's Hospital of Philadelphia	14600000000	0
Children's Medical Research Institute	163000000000	0
Children's Mercy Hosiptal	85600000000	0
Children's National Health System	172000000000	0
Children's National Medical Center	15800000000	0
CHILDRENS HOSPITAL BOSTON	12800000000	0
Childrens Hospital Boston	4560000000	0
China	303000000	0
CHINA ACADEMY	907000000	0
China Academy of Agricultural Science	9730000000	0
China academy of chinese medical sciences	81200000000	0
China Academy of Chinese Medical Sciences Institut	4950000000	0
China Academy of Chinese Medicinal Sciences	1380000000	0
China academy of forestry	11200000000	0
china academy of science	6970000000	0
China Academy of Tropical Agricultural Sciences	26300000000	0
China Agricultrual University	3230000000	0
China Agricultura University	133000000000	0
China Agricultural University	3830000000000	0
China agricultural university	86200000000	0
China Agricultural university	61000000000	0
CHINA AGRICULTURAL UNIVERSITY	1980000000	0
China Agricultural University, Beijing, China	210000000000	0
China Agricultural University, College of Agricult	1220000000000	0
China Agricultural Universtiy	292000000000	0
china agriculture university	1390000000000	0
China agriculture university	245000000000	0
China Agriculture University	110000000000	0
China agriculture universtiy	4270000000	0
China Agritural University	17900000000	0
China animal health and Epidemiology Center	8400000000	0
China Animal Health and Epidemiology Center	1610000000	0
China Argricultural University	462000000000	0
China Jiliang University, Zhejiang Provincial Key	2690000000	0
China Jiliang University, Zhejiang Provincial Key	190000000	0
China Medical University	6210000000	0
China Medical University Hospital	56800000000	0
China National Bamboo Research Center	14500000000	0
China Novartis Institutes for BioMedical Research	10800000000	0
China Phamarceutical University	371000000	0
China pharmaceutical University	40000000000	0
China Pharmaceutical University	13300000000	0
China state institute of pharmaceutical industry Z	5780000000	0
China Three Gorges University	171000000	0
China University of Geoscience	175000000	0
China University of Geosciences	14300000000	0
China university of geosciences	1140000000	0
China university of Geosciences	126000000	0
China university of Geosciences (Beijing)	398000000	0
China University of Geosciences (Beijing)	26100000	0
China University of Geosciences (Wuhan)	15900000000	0
China University of Geosciences,Beijing	355000	0
China University of Mining & Technology	59000000	0
China University of Petroleum	4430000000	0
China west normal university	43500000000	0
Chinese acadamy of science	92700000	0
Chinese Academic of Science	47400000000	0
CHINESE ACADEMIC OF SCIENCE	1630000000	0
Chinese Academy of Agricultural Science	231000000000	0
Chinese Academy of agricultural science	26900000000	0
CHINESE ACADEMY OF AGRICULTURAL SCIENCE	5670000000	0
Chinese Academy of Agricultural Science, Insititue	746000000	0
Chinese Academy of Agricultural Sciences	3000000000000	0
Chinese academy of agricultural sciences	60900000000	0
Chinese Academy Of Agricultural Sciences	29400000000	0
Chinese Academy of Agricultural Sciences Tea Resea	62200000000	0
Chinese Academy of Agriculture Science	3000000000	0
Chinese Academy of Chinese Academy of Inspection a	2680000000	0
chinese academy of fishery science	770000000000	0
CHINESE ACADEMY OF FISHERY SCIENCE	178000000000	0
Chinese Academy of Fishery Sciences	195000000000	0
Chinese academy of fishery sciences	68200000000	0
Chinese Academy of Forestry	201000000000	0
Chinese academy of forestry	4930000000	0
CHINESE ACADEMY OF FORESTRY	406000000	0
Chinese Academy of Forestry, Research Institute of	39300000000	0
Chinese Academy of Inspection and Quarantine	1180000000	0
Chinese Academy of Medical Sciences & Peking Union	102000000000	0
Chinese academy of science	35600000000	0
Chinese Academy of Science	562000000	0
chinese academy of science	144000000	0
Chinese Academy of Sciences	597000000000	0
Chinese academy of sciences	370000000000	0
Chinese Academy of sciences	4770000000	0
CHINESE ACADEMY OF SCIENCES	94800000	0
Chinese Academy of Sciences & Yunnan Province, Kun	9950000000	0
Chinese Academy of Tropical Agricultural Sciences	205000000000	0
Chinese Academy of Tropical Agriculture Sciences	4760000000	0
Chinese acadeya of sciences	296000000	0
Chinese Center for Disease Control and Prevention	211000000000	0
Chinese Center for Diseases Control and Prevention	12100000000	0
Chinese Human Genome Centor at Shanghai	3250000000	0
Chinese National Hum	205000000	0
Chinese National Human Genome Center at Shanghai	539000000000	0
CHINESE NATIONAL HUMAN GENOME CENTER, SHANGHAI 201
Chinese PLA General Hospital	4760000000	0
Chinese PLA General Hospital, Chinese PLA Postgrad	25500000000	0
Chinese Research Academy of Enviromental Sciences	190000000	0
Chinese Research Academy of Environmental Sciences	1280000000	0
Chinese University of Hong Kong	34100000000	0
ChineseAcademy of Agricultural Sciences	760000000	0
Chinses Academy of Fishery Sciences	150000000	0
Chobuk National University	28200000000	0
Choi	23500000000	0
Chonbuk National University	19300000000	0
Chongqing Academy of Animal Science	56600000000	0
Chongqing Academy of Chinese Materia Medica	8390000000	0
Chongqing Institute of Green and Intelligent Techn	2580000000	0
Chongqing Medical University	30300000000	0
Chongqing Medical University, Chongqing, China.	168000000000	0
Chongqing University	543000000000	0
Chongqing university	1680000000	0
Chongqing University of Arts and Sciences	56400000000	0
Chongqiong University of Art and science	54100000000	0
Chonnam National University	356000000000	0
CHOP	20000000000	0
CHOP-phs000935	1730000000000	0
chori-phs000481	2130000000000	0
Chr Hansen A/S	1590000000	0
Christian-Albrechts University of Kiel	15000000000	0
Christian-Albrechts-University Kiel	21000000000	0
Chronix Biomedical	25600000000	0
Chrysanthemum indicum	13600000000	0
CHU de QuÃ©bec Research Center	1190000000	0
CHU DIJON	12100000000	0
CHU-Sainte-Justine	38500000000	0
Chubu University	360000000	0
Chulalongkorn University	352000000000	0
chulalongkorn university	40900000000	0
Chun-Ang University	5140000000	0
Chung Ang University	1260000000	0
Chung Yuan Christian University	134000000000	0
Chung-Ang University	368000000000	0
Chung-Ang university	342000000	0
Chung-ang university	48000000	0
Chungbuk National University	18700000000	0
Chungnam National University	140000000000	0
Chungnam National University	8990000000	0
Chunlab	14700000000	0
chuqing	4530000000	0
CHUV	10800000	0
CHUV-UNIL	6960000000	0
Chuzhou University	38000000	0
CHX	92200000000	0
CIAB	0	0
CIAD	8500000000	0
CIAD, A.C.	2680000000	0
CIB	273000000	0
CIB_CAS	1070000000	0
CIB-CSIC	787000000	0
CIB, CAS	290000000	0
CIBCM	3660000000	0
CIBEREHD	34000000000	0
CIBERehd	920000000	0
CIBERehd and Vall d'Hebron Hospital	1100000000	0
CIBIO	30800000000	0
CIBIO - Centro de Investigacao em Biodiversidade e	170000000000	0
CIBIO - University of Trento	475000000	0
CIBIO-InBIO	168000000000	0
CIBIO/InBIO	263000000000	0
CIBNOR	44500000	0
CIC	3110000000	0
CIC bioGUNE	11400000000	0
CICESE	282000000	0
CIDE	29000000	0
CIDE-CSIC	1310000	0
CIDICS-UANL	306000000	0
CIDM-PH	11100000000	0
CIDM-Public Health, ICPMR, Westmead Hospital	1630000000	0
CIDM-Public Health, Institute of Clinical Patholog	26500000000	0
CIDR	24700000000000	0
CIDR-phs000350	914000000000	0
CIFA	14100000000	0
CIFC-Instituto de Investigacao CientificaC	264000000000	0
CIGENE	121000000000	0
CIIMAR/UP	5160000	0
CIMAP	68300000000	0
CIMIC-UA	476000000	0
CIMR	6630000000	0
Cincinnati Children's Hospital and Medical Center	14300000000	0
Cincinnati Children's Hospital Medical Center	5710000000	0
CINCINNATI CHILDREN'S HOSPITAL MEDICAL CENTER, CIN	3980000000	0
Cincinnati Childrens Hospital	39300000000	0
CINDEFI (UNLP-CCT La Plata-CONICET)	4220000	0
CINDEFI-INIFTA	101000000	0
Cinvestav	174000000000	0
CINVESTAV	35300000000	0
CINVESTAV - Langebio	397000000000	0
Cinvestav Unidad Irapuato	183000000	0
CINVESTAV-Irapuato	3550000000	0
CINVESTAV-Langebio	6880000000	0
CIPF	63400000000	0
CIQUIBIC-CONICET DQB-FCQ-UNC	915000000	0
Ciquibic-Conicet-UNC	1770000000	0
CIRAD	78100000000	0
CIRI-Inserm-U1111	61100000000	0
CIT	632000000000	0
CITRUS RESEARCH AND EDUCATION CENTER	11300000000	0
Citrus Research and Education center, Univerisity	4750000000	0
Citrus Research and Education center, University o	266000000000	0
Citrus Research Institute, Southwest University/Ch	6430000000	0
City College, City Univeristy of New York	32800000000	0
City College, CUNY	6720000000	0
City of Hope	71000000000	0
City of Hope Medical Center	954000000000	0
City University of Hong Kong	139000000000	0
city university of hongkong	421000000	0
Clark Atlanta University	4170000000	0
Clark University	7750000000	0
Claude dePamphilis Lab, Penn State University	234000000000	0
Clemente Estable Research Institute	22600000000	0
Clemente Estable' Biological Research Institute	30100000	0
Clemson University	363000000000	0
Clemson University Genomics Institute	91400000000	0
Cleveland Clinic	2570000000000	0
CLEVELAND CLINIC	73400000000	0
Cleveland Clinic Foundation	398000000000	0
Cleveland Clinic Genomic Medicine Institute	47800000000	0
Cleveland Clinic Lerner Research Institute	23600000000	0
CLM	5390000000	0
CME	4210000000	0
CMGG	226000000000	0
CMHI	14900000000	0
CNAG	165000000000	0
CNAG (Centre Nacional Analisi Genomic)	718000000000	0
CNAP	51900000	0
CNAP, biology Depart	963000000	0
CNB	99200000	0
CNB-CSIC	38000000000	0
CNB/CSIC	45800000	0
CNC	187000000	0
CNIO	206000000000	0
CNPEM	3430000000	0
CNPSA	2130000000	0
CNR	214000000000	0
cnr	3330000000	0
CNR-Institute for Sustainable Plant Protection	13300000000	0
CNR-ISE	1040000000	0
CNRS	1450000000000	0
cnrs	80400000000	0
CNRS - CENTRE NATIONAL DE LA RECHERCHE SCIENTIFIQU	115000000000	0
CNRS - Centre National de la Recherche Scientifiqu	42000000000	0
CNRS - Rennes 1 university	832000000	0
CNRS - UniversitÃ© Montpellier 2	9700000000	0
CNRS - University Montpellier	165000000000	0
CNRS - UPMC	3370000000	0
CNRS - UPVD	70700000000	0
CNRS and university of Rennes 1	2620000000	0
CNRS MNHN	4310000	0
CNRS UMR7232, BIOM	32500000000	0
CNRS Universite Grenoble - Alpes	144000000000	0
CNRS UPR1142 Institut de Genetique Humaine	40000000000	0
CNRS-CGM	59400000000	0
CNRS-GRENOBLE	8550000000	0
CNRS-IGS	18600000000	0
CNRS-UniversitÃ© de La Rochelle	3570	0
CNRS-University of Rennes 1	499000000	0
CNRS-university Rennes1	169000000000	0
CNRS, Sorbonne Universites, UPMC, Station Biologiq	24400000000	0
CNRS/UMR 7278	741000000	0
CNRS/UNIVERSITE MONTPELLIER 2	18300000	0
Coconut Research Institute	11900000000	0
CODA-CERVA	371000000	0
Codon Genomics	27000000000	0
COEC	7120000000	0
Cofactor Genomics	403000000000	0
Colaphellus bowringi	19000000000	0
Cold and Arid Regions Environment and Engineering	218000000	0
Cold and Arid Regions Environmental and Engineerin	29400000000	0
Cold Spring Harbor L	5570000000	0
Cold Spring Harbor Lab	2710000000000	0
Cold Spring Harbor Laboratory	2780000000000	0
COLD SPRING HARBOR LABORATORY	10600000000	0
Cold Spring Harbor Laboratory/USDA-ARS	489000000000	0
Colegio de Postgraduaods	45200000	0
College of Agriculture and Forestry, Xinyang	7550000000	0
College of Agronomy, Guangxi University	6110000000	0
College of Agronomy, Jiangxi Agricultural Universi	9420000000	0
College of Agronomy, Northwest A&F University	20300000000	0
College of Animal Science & Veterinary Medicine, H	71900000000	0
College of Animal Science and Technology	4030000000	0
College of Animal Science and Technology, Anhui Ag	3850000000	0
College of Animal Science and Technology, Chongqin	98400000000	0
College of Animal Science and Technology, Hunan Ag	26700000000	0
College of Animal Science and Technology, Northwes	9080000000	0
College of Animal Science and Technology, Shandong	47300000000	0
College of Animal Science and Technology,Northwest	168000000	0
College of Animal Science and Veterinary Medicine,	9400000000	0
College of animal science,Zhejiang University	6570000000	0
College of Bioinformation, Chongqing University of	16700000000	0
College of Biological Sciences and Biotechnology,	10400000000	0
College of Biological Sciences in China Agricultur	1220000000	0
College of Biological Sciences, China agricultural	28200000000	0
College of Biology and Environmental Engineering,	8320000000	0
College of Biology and Environmental Sciences, Jis	129000000000	0
College of Biotechnology and Pharmaceutical Engine	4650000000	0
College of Biotechnology, Southwest University	197000000	0
College of Engineering, Peking University	7940000	0
College of environment and Ecology, Xiamen Univers	114000000000	0
College of Environmental Sciences and Engineering,	179000000	0
College of Fisheries, Huazhong Agricultural Univer	28600000000	0
College of Fisheries, Huazhong Agriculture Univers	5590000000	0
College of Fisheries, Mangalore	13600000000	0
College of Fisheries,Huazhong Agricultural Univers	1780000000	0
College of Food Science and Engineering, Ocean Uni	18500000	0
College of Food Science and Nutritional Engineerin	15900000000	0
College of Food Science and Technology, Shanghai O	50800000	0
college of forestry	60600000000	0
College of Forestry, Beijing Forestry University	23300000000	0
College of Forestry, Henan Agricultural Universit	111000000000	0
College of Forestry, Northwest A&F University	2480000000	0
College of Forestry, South China Agricultural Univ	4600000000	0
College of Horticulture	37000000000	0
College of Horticulture and Forestry Sciences, Hua	10900000000	0
College of Horticulture and Forestry, Huazhong Agr	9840000000	0
College of Horticulture and Plant Protection, Yang	26100000000	0
College of Horticulture, Fijian Agriculture and Fo	9380000000	0
College of Horticulture, Nanjing Agricultural Univ	51100000000	0
college of horticulture, Nanjing Agricultural Univ	5710000000	0
College of Horticulture, Northwest A & F Universit	25500000000	0
College of Horticulture, SCAU	7680000000	0
College of Life and Environmental Sciences	108000000000	0
College of Life and Environmental Sciences Penryn	53700000000	0
College of Life and Environmental Sciences, Hangzh	83600000000	0
College of Life Science	20200000000	0
college of life science	83800000	0
College of Life Science and Technology	3690000000	0
College of Life Science and Technology, Huazhong U	9690000000	0
College of Life Science and Technology, Tongji Uni	16700000000	0
College of Life Science, Northeast Agricultural Un	21000000000	0
College of Life Science, Sun Yat-Sen University	4310000000	0
College of Life Science, Wuhan University	2490000000	0
college of life science,Heilongjiang University	12000000000	0
College of Life Sciences	10400000000	0
College of Life Sciences of Hebei University	127000000	0
College of Life Sciences Zhejiang University	12600000000	0
College of Life Sciences, Beijing Normal Universit	14000000000	0
College of Life Sciences, Chongqing Normal Univers	9280000000	0
College of Life Sciences, Guangxi Normal Universit	67100000000	0
College of Life Sciences, Hebei Normal University	54600000	0
College of Life Sciences, Nanjing Agricultural Uni	55300000000	0
College of Life Sciences, Nanjing Normal Universit	27100000000	0
College of Life Sciences, Northeast Forestry Unive	5530000000	0
College of life sciences, Peking University	9830000000	0
College of Life Sciences, Peking University	1300000000	0
College of life Sciences, Sichuan Normal Universit	1410000000	0
College of Life Sciences, Wuhan University	246000000000	0
College of life sciences, Wuhan university	39600000000	0
College of Life Sciences,Central China Normal Univ	8400000000	0
College of Light Industry and Food Science, South	6630000000	0
College of Longrun Pu-erh Tea, Yunnan Agricultural	304000000	0
College of Marine Life Science, Ocean University o	2710000000	0
College of Ocean and Earth Sciences, Xiamen Univer	26600000000	0
College of Pastoral Agriculture Science and Techno	57600000000	0
college of plant protection	8330000000	0
College of Plant Protection southwest university	27000000000	0
College of Plant Protection, Southwest University,	19300000000	0
College of Plant Science and Technology,Huazhong A	1760000000	0
College of Resource and Environmental Science	14600000000	0
College of Resources and Environment, Graduate Uni	216000000	0
College of Resources and Environment, Southwest Un	181000000	0
College of Resources and Environmental Science	7020000000	0
College of Resources and Environmental Sciences, N	963000000	0
college of science and engineering	22300000000	0
College of Science, National University of Defense	10800000000	0
College of Veterinary Medicine, Gyeongsang Nationa	23700000	0
College of Veterinary Medicine, Northwest A&F Univ	11000000000	0
College of Veterinary Medicine, Seoul National Uni	22000000000	0
COLLEGE OF VETERINARY MEDICINE, SHAANXI CENTER FOR	10700000000	0
College of Veterinary Medicine, Shaanxi Center for	2410000000	0
College of Wildlife Resources	2470000000	0
Colombian Center for Genomics and Bionformatics fr	148000000	0
Colorado Center for Microbial Ecology, University	227000000000	0
Colorado School of Mines	139000000000	0
Colorado State University	1920000000000	0
Colorado State UNiversity	106000000000	0
COLORADO STATE UNIVERSITY	1850000000	0
Colorado State University, Fort Collins	70500000000	0
Columbia River Inter-Tribal Fish Commission	200000000000	0
Columbia University	2570000000000	0
Columbia university	22700000000	0
columbia university	6260000000	0
Columbia University in the City of New York	17700000000	0
Columbia University Medical Center	277000000000	0
Columbia Unversity	74100000000	0
Comai Lab	158000000000	0
Comav upv	117000000000	0
COMAV-UPV	22400000000	0
Commissariat Ã l'Energie Atomic (CEA)	377000000	0
Commonwealth Scientific and Industrial Research Or	60800000000	0
Competence Center of Food and Fermentation Technol	683000000	0
Complete Genomics	860000000000	0		Multiple entries probably referring to the same submitter
CompleteGenomics	787000000000000	0.07	Top 25	Multiple entries probably referring to the same submitter
Complutense University	123000000	0
Complutense University of Madrid	471000000	0
Computation	42300000000	0
Computational Biology Research Center, AIST	19300000	0
Concordia University	142000000000	0
CONICET	4610000000	0
Connecticut Agricultural Experiment Station	6950000000	0
Consejo Superior de Investigaciones CientÃ­ficas (C	15800000000	0
Consiglio per la ricerca e sperimentazione in agri	27200000000	0
Consiglio per la ricerca in agricoltura e l'analis	53300000000	0
Consortium for Comparative Genomics, University of	187000000	0
Conway Institute	38700000000	0
Conway Institute, University College Dublin	89300000000	0
Copenhagen Center for Glycomics, University of Cop	47200000000	0
COPENHAGEN UNIVERSITY	284000000000	0
Copenhagen university	27400000	0
Cornell	467000000000	0
CORNELL	26800000000	0
Cornell Lab of Ornithology	133000000000	0
Cornell Univ., Mol. Biol. and Genet.	9450000000	0
Cornell University	7320000000000	0
Cornell university	1320000000000	0
Cornell University, USA	647000000	0
Cornell-LA	132000000	0
CorpoGen	336000000	0
Corpogen	11500000	0
Corpoica	12900000000	0
Corporacion CorpoGen	528000000	0
Corporacion Corpogen	1350000	0
CORVINUS UNIVERSITY OF BUDAPEST	1210000000	0
Cotton Research Group	1180000000	0
Cotton research institute of CAAS	3110000000	0
Council for Agricultural Research and Economics	126000000000	0
Council of Scientific & Industrial Research-IHBT	6770000000	0
Council of Scientific and Industrial Research	26200000000	0
Courtage Life Sciences	47300000000	0
Courtagen Life Sciences	33000000000	0
CPCRI	13300000000	0
CPCRI KASARAGOD	62000000000	0
CPqGM-FIOCRUZ	4150000000	0
CR-UK Cambridge Institute	20600000000	0
CRA	341000000	0
CRA-Consiglio per la Ricerca e la sperimentazione	17800000000	0
CRA-GPG	1260000000	0
CRAG	225000000000	0
CRC, AAFC	26400000000	0
CREA	232000000	0
CREA-ORT	87600000000	0
CREG-UNLP	446000000	0
CRG	376000000000	0
CRI	81500000000	0
CRI-CAAS	4750000000	0
CRI-FEM	43400000000	0
CRI-LAVAL	6590000000	0
CRIBI	719000000000	0
CRIBI - University of Padova	74400000000	0
CRIBI, University of	3080000000	0
CRIBI, University of Padova	6660000000	0
CRIC	12500000000	0
CRIDA	288000000	0
CRITFC	1650000000000	0
Croatian veterinary institute	29500000	0
CRONNLAB	270000000000	0
Crop Genetics and Biotechnology, Dept. of Molecula	12600000000	0
Crop Germplasm Resources Research Institute, Shanx	17100000000	0
Crop Research Institute	619000000	0
Crop Reserch Institute	7420000000	0
Crops Research Institute of Guangdong Academy of A	4440000000	0
Crops Research Institute, Guangdong Academy of Agr	2080000000	0
CRP-GL	1440000000	0
CRRI	10800000000	0
CRUK	8930000000	0
CRUK Beatson Institute	83400000000	0
CRUK CAMBRIDGE RESEARCH INSTITUTE	957000000000	0
CRUK Cambridge Research Institute	36100000000	0
CRUK Manchester Institute	627000000000	0
CRUK Manchester Institute, University of Mancheste	428000000000	0
CRUK-CI University of Cambridge	1450000000000	0
CRUK-CRI	274000000000	0
Crystal Bioscience	1530000000	0
CSE	8470000000	0
CSF	43900000000	0
CSFAN	6930000000	0
CSHL	5520000000000	0
CSIC	1760000000	0
csic	1090000000	0
CSIC Consejo Superior de Investigaciones Cientific	26400000000	0
CSIR Central institute of medicinal and aromatic p	752000000	0
CSIR National Institute of Oceanography,Goa	3880000000	0
CSIR- Cental Drug Research Institute	9450000000	0
CSIR- Institute of Genomics and Integrative Biolog	15600000000	0
CSIR- NEERI, Nagpur	1630000000	0
CSIR- North East Isntitute Of Science and Technolo	2310000000	0
CSIR-Central Institute of Medicinal and Aromatic P	87000000000	0
CSIR-Central Salt & Marine Chemicals Research Inst	171000000	0
CSIR-CFTRI	848000000	0
CSIR-CIMAP	26300000000	0
CSIR-IGIB	409000000000	0
CSIR-IHBT	154000000000	0
CSIR-IICB	760000000	0
CSIR-IMTECH	2930000000	0
CSIR-Indian Institute of Chemical Biology	47100000000	0
CSIR-Indian Institute of Integrative Medicine	12500000000	0
CSIR-Indian Institute of Toxicology Research, Luck	18000000000	0
CSIR-Institute of Himalayan Bioresource Technology	24900000000	0
CSIR-Institute of Microbial Technology	1110000000	0
CSIR-National Botanical Research Institute	744000000	0
CSIR-National Botanical Research Institute, Luckno	285000000	0
CSIR-National Chemical Laboratory, Pune	1160000000	0
CSIR-National Chemical Laboratory, Pune, INDIA	6060000000	0
CSIR-National Environmental Engineering Research I	14900000000	0
CSIR-NBRI	59500000000	0
CSIR-NEERI	31100000000	0
CSIR-NEIST	132000000	0
CSIR-NIO, RC-Cochin	9610000000	0
CSIR-North East Institute of Science and Technolog	3780000000	0
CSIRO	3500000000000	0
CSIRO ANIMAL FOOD & HEALTH SCIENCES	1280000000	0
CSIRO Ecosystem Sciences	312000000	0
CSIRO Entomology	93500000	0
CSIRO Plant Industry	12500000000	0
CSIRO-PI	2790000000	0
CSISP	230000000000	0
CSM	7110000	0
CSSRI	341000000	0
CSU	28300000000	0
CSU / FSHN	13100000	0
CSU Los Angeles	4280000000	0
CSU Sacramento	1900000000	0
CTBE	14700000000	0
Ctenopharyngodon idellus	41600000000	0
CU Boulder	81400000000	0
CU-ICG	1790000000000	0
CUBE - Division of Computational Systems Biology,	9260000000	0
CUGB	133000000	0
CUGI	484000000	0
CUHK	81600000000	0
CUMICRO	248000000	0
CUNY - The Graduate Center	82700000000	0
CURIE	44200000000	0
Curtin University	21500000000	0
CUSB-HM	1480000000	0
CWRU	17300000000	0
CXhina agricultural university	47700000000	0
CYCU	5730000000	0
Cyprus institute of neurology and genetics	11400000	0
Cytogenetics Institute, Nanjing Agricultural Unive	15000000000	0
Czech Academy of Science	10500000000	0
D-BSSE, ETH Zurich	61200000000	0
Dahlem Center for Genome Research and Medical Syst	16500000000	0
Dalhousie University	383000000000	0
Dalian Institute of Chemical Physics	6090000000	0
Dalian Institute of Chemical Physics, Chinese Acad	4790000000	0
Dalian Jiaotong University	11500000000	0
Dalian Meddical University	351000000	0
Dalian Ocean Univerdity	374000000	0
Dalian Ocean University	77100000000	0
Dalian University of Technology	10800000000	0
Daliann Maritime University	379000000	0
Dana Farber Cancer Institute	105000000000	0
Dana farber cancer institute	8020000000	0
Dana-Farber Cancer Insitute	3140000000	0
Dana-Farber Cancer Institute	2460000000000	0
Dana-Farber Cancer Institute, Boston, MA	40000000000	0
Dankook University	578000000	0
Danmarks Tekniske Universitet	135000000000	0
Dartmouth College	631000000	0
Dasman Diabetes Institute	401000000000	0
Data2Bio	629000000000	0
Data2Bio, LLC	145000000000	0
Datar Genetics Limited	509000000	0
Dauphin Island Sea Lab	1050000000	0
Davidia involucrata Baill.	6470000000	0
Dayalbagh Educational Instiute	39700000000	0
DaYeh University	35300000	0
DBCLS	92100000000	0
DBI	989000000	0
Dbitton	225000000000	0
DDPSC	11300000000	0
De Duve Institute	3770000000	0
DEAKIN	201000000	0
Deakin University	281000000000	0
Deakin University, 221 Burwood Highway, Burwood, A	17700000	0
Dean Lab - University of Southern California	8740000000	0
Deep Seq department, Centre for Genetics and Genom	13100000000	0
Deep Springs College	142000000	0
DEFENCE INSTITUTE OF PHYSIOLOGY AND ALLIED SCIENCE	293000000000	0
Defence Research Laboratory, Tezpur Assam	10500000000	0
Delaware State University	71700000000	0
DELFT	104000000	0
Delft University of Biotechnology	56900000000	0
DELFT UNIVERSITY OF TECHNOLOGY	6130000000	0
Delft University of Technology	3490000000	0
Democritus University of Thrace	194000000	0
Denmark Technical University	643000000	0
DEOEC BMBI	564000000000	0
Dep, of Limnology	23300000	0
Depart. Lfie Science, National Taiwan Normal Unive	500000000000	0
Departamento de Ecologia y Evolucion	78700000000	0
Department for Animal Biodiversity	757000000	0
Department for Immune Modulation	33800000	0
Department IFA-Tulln, BOKU	23300000	0
Department of Agriculture and Agri-food Canda	45600000000	0
Department of Agriculture Fisheries and Forestry	45900000	0
Department of Agronomy, Zhejiang University, Hangz	11300000000	0
Department of Animal and Plant Sciences, Universit	65700000000	0
Department of Animal Science and Technology, Hebei	127000000	0
Department of Animal Science, University of Manito	10300000000	0
Department of Animal Sciences, Uni Goettingen	79000000000	0
Department of Biochemistry and Molecular Genetics,	6940000000	0
DEPARTMENT OF BIOCHEMISTRY UNIVERSITY OF CAMBRIDGE	2370000000	0
Department of Biochemistry University of Cambridge	885000000	0
Department of Biochemistry, University of Calcutta	2980000000	0
Department of Biochemistry, University of Cambridg	25700000000	0
Department of Biochemistry, University of Oxford	113000000000	0
Department of Biochemitry,Calcutta University	680000000	0
Department of Bioengineering and Bioinformatics, L	5500000000	0
Department of Biological Sciences, Division of Gen	28100000000	0
Department of Biological Sciences, Kent State Univ	43100000000	0
Department of Biology , Lund University	502000000	0
Department of biology Hong Kong Baptist University	9420000000	0
DEPARTMENT OF BIOLOGY UNIVERSITY OF COPENHAGEN	1920000000	0
Department of Biology, Hollins University	142000000000	0
Department of biology, Hong Kong Baptist Universit	2320000000	0
department of biology, university of padova	35800000000	0
Department of Biology, University of York	862000000	0
Department of Biomedical Sciences, Seoul National	511000000000	0
Department of Biomedical Sciences, University at A	5490000000	0
Department of Biomedical Sciences, University of B	3150000000	0
Department of Biomedicine, University of Aarhus	35600000000	0
Department of Biomolecular Engineering, University	3380000000	0
Department of Biosciences and Nutrition, Karolinsk	125000000000	0
Department of Biosciences, University of Helsinki	102000000000	0
Department of Biosecurity PCL3	0	0
Department of Biotechnology	199000000	0
Department of Biotechnology, Chemistry and Environ	79600000000	0
Department of Biotechnology, College of Life Scien	13500000000	0
Department of Biotechnology, University of Agricul	6330000000	0
Department of Biotechnology, University of Karachi	78900000	0
Department of Botany	4900000000	0
department of Botany, University of British Columb	111000000000	0
Department of Cell and Molecular Biology (CMB), Ka	148000000000	0
DEPARTMENT OF CELL AND MOLECULAR BIOLOGY, KAROLINS	7380000000	0
Department of Cell Biology National Cerebral and C	2430000000	0
Department of Cell Biology, Faculty of Science, Ch	20600000000	0
Department of Chemical and Biological Engineering,	68200000000	0
DEPARTMENT OF CHEMICAL ENGINEERING, POSTECH, POHAN	22400000000	0
Department of Chemistry and Chemical Biology, Harv	33500000000	0
Department of Chemistry, Biotechnology and Food Sc	292000000000	0
Department of Clinical and Experimental Medicine,	58800000000	0
Department of Clinical Research, Bern University,	70900000000	0
Department of Computational Systems Biology, Unive	0	0
Department of Computer Science and the Interdiscip	607000000	0
Department of Computer Science, National Tsing Hua	372000000	0
Department of Ecology and Environmental Science	55500000000	0
Department of Economic Development, Jobs, Transpor	1990000000000	0
Department of Entomology	16800000000	0
Department of Entomology, Nanjing Agricultural Uni	26600000000	0
Department of Environment and Primary Industries	7660000000000	0
Department of Environment and Primary Industries,	19500000000	0
Department of Environmental Engineering	58400000	0
department of environmental sciences	91400000000	0
Department of Experimental Immunology, Academic Me	2920000000	0
Department of Food, Environmental and Nutritional	3610000000	0
Department of Forensic Science, Central South Univ	376000000	0
Department of Genetic Engineering, SRM University	3410000000	0
Department of Genetics	142000000000	0
DEPARTMENT OF GENETICS UNIVERSITY OF PENNSYLVANIA	61800000000	0
Department of Genetics, Evolution, and Environment	4200000000	0
Department of Genetics, University Of Cambridge	30200000000	0
Department of Genetics, University of Granada	149000000000	0
Department of Genome Sciences, University of Washi	391000000000	0
Department of Hematology, Oncology and Rheumatolog	4630000000	0
Department of Horticultural Science, University of	1100000000	0
Department of Horticulture, Northeast Agricultural	3580000000	0
Department of human genetics	27400000000	0
Department of Human Genetics, University of Utah	41100000000	0
Department of Immunology	564000000	0
DEPARTMENT OF IMMUNOLOGY, GENETICS AND PATHOLOGY,	25700000000	0
Department of Infectious Diseases	3440000000	0
Department of Internal Medicine 5 - Hematology/Onc	168000000000	0
Department of Internal Medicine Division of Gastro	9090000000	0
Department of Life and Environmental Sciences, Pol	1440000	0
Department of Life Science, Chung-ang university	387000000	0
Department of Life Sciences, Hem. North Gujarat Un	141000000	0
Department of Life Sciences, NCKU	254000000	0
Department of Life, USTC	433000000000	0
Department of Medical Biology	45800000000	0
Department of Medical Microbiology, 2nd Faculty of	19700000000	0
Department of Medicine, University of Cambridge	6370000000	0
Department of Microbiology and Cell Science, IFAS	20400000000	0
Department of Microbiology and Plant Pathology	10500000000	0
Department of Microbiology, University of Washingt	11100000000	0
DEPARTMENT OF MOLECULAR MEDICINE AND MEDICAL BIOTE	10600000000	0
Department of Molecular Microbiology John Innes Ce	24700000000	0
Department of Molecular Neuroscience, UCL Institut	48200000000	0
Department of Mycology, University of Bayreuth	3800000	0
Department of Nephrology, Second Affiliated Hospit	41000000000	0
Department of Ornamental Horticulture, China Agric	70000000	0
Department of Orthopaedic Surgery, Boston Children	41300000000	0
Department of Otolaryngology, Xiangya Hospital	18700000000	0
Department of Pediatrics, University of Washington	344000000	0
Department of Physics,Jadavpur University	259000000	0
Department of Plant	236000000	0
Department of Plant and Environmental Sciences, Un	7870000000	0
Department of Plant and Environmental Sciences/CIG	176000000000	0
Department of Plant and Microbial Biology	15000000000	0
Department of plant biology, Carnegie Institution	373000000000	0
Department of Plant Biology, University of Califor	391000000000	0
Department of Plant Biotechnology and Bioinformati	227000000000	0
DEPARTMENT OF PLANT BIOTECHNOLOGY AND BIOINFORMATI	101000000000	0
Department of Plant Industry, National Pingtung Un	35100000000	0
Department of plant molecular biology	6170000000	0
Department of Plant Pathology, College of Plant Pr	2790000000	0
Department of Plant Science, Seoul national univer	3260000000	0
Department of Plant Sciences (IPV), CIGENE, Norweg	12700000000	0
Department of Plant Sciences (IPV), Norwegian Univ	35600000000	0
DEPARTMENT OF PLANT SCIENCES UNIVERSITY OF CAMBRID	304000000000	0
Department of Plant Sciences, Oxford	412000000	0
Department of Plant Sciences, University of Cambri	72900000000	0
Department of Plant Sciences, University of Oxford	3390000000	0
Department of Primary Industries	451000000	0
Department of Proteomics School of Biotechnology,	38800000000	0
Department of Surgery	1760000000	0
Department of Surgery, BTR University of Minnesota	2160000000	0
Department of Thoracic Surgery, Shanghai First Peo	190000000000	0
Department of Tumor Biology, Institute for Cancer	36100000000	0
Department of Zoolog	91300000	0
Department of Zoology	39200000000	0
Department Periodontology, University Hospital Mun	4200000000	0
Dept Ecology & Evolutionary Biology, University of	54400000000	0
Dept of BCMP, Harvard Medical School	18600000000	0
dept of biology, university of padova	682000000	0
Dept of Clinical and Experimental Medicine, Linksp	29900000000	0
Dept of Clinical Microbiology	301000000	0
Dept of Forest Mycology and Plant Pathology	2110000	0
Dept of Neurological surgerz, UCSF	1630000000	0
Dept of Zoology, University of Delhi	5730000000	0
Dept. Genetica UV	244000000	0
Dept. Mar. Scis., University of Connecticut	728000000	0
Dept. of Agriculture and Food	4970000000	0
Dept. of Dermatology, School of Medicine, UC San D	527000000	0
Dept. of Microbial Ecology, University of Vienna	492000000	0
Desert Research Institute	161000000000	0
Deutsches Rheuma-Forschungszentrum	263000000	0
DFCI	226000000000	0
dfci	109000000000	0
DFCI_phs001115	22900000000	0
DFCI-phs001063	53800000000	0
dfdong	1420000000	0
DGU	807000000	0
DHG-EUSC	123000000000	0
Dickeya dadantii	650000000	0
direcgenomics	2090000000	0
Directorate of Coldwater Fisheries Research	63000000000	0
Directorate of Medicinal and Aromatic Plants Resre	6350000000	0
DISAAUNIMI	161000000	0
DISAFA - University of Turin	1110000000	0
DISAT	167000000	0
DISTAL	23900000	0
DISTAL (University of Bologna)	1070000000	0
Divisi*n de Microbio	772000000	0
Division of Biosciences, Brunel University	6670000000	0
Division of Computational System Biology, Departme	412000000000	0
Division of Computational Systems Biology	9590000000	0
Division of Ecology and Agriculture	4420000000	0
Division of Fish Health Management, Central Insti	35000000000	0
Division of Microbial Ecology University of Vienna	21800000000	0
Division of Nematology, IARI, New Delhi	10300000000	0
DKFZ	703000000000	0
dkfz	179000000000	0
DKFZ Heidelberg - German Cancer Research Center	2680000000	0
DKFZ-GPCF	24100000000	0
DKFZ-SFG	20500000000	0
DKFZ-VT	16600000000	0
DKFZ-ZMBH Alliance	46800000000	0
DKFZ, Genome Organization & Function B066	2420000000	0
DKFZ/ZMBH Alliance, University of Heidelberg, Heid	64700000000	0
DKU	261000000	0
DMMBM	310000000	0
DMPR - VIB - UGent	10300000000	0
DNA Sequencing and Genomics Institute of Biotechno	22900000000	0
DNA Sequencing and Genomics Laboratory, Institute	9630000000	0
DNA SEQUENCING AND GENOMICS LABORATORY, INSTITUTE	1350000000	0
DNA Sequencing and Genomics, Institute of Biotechn	275000000000	0
DNA-technology	611000000	0
DNALINK, INC.	2250000000000	0
DOE JGI	274000000000	0
DOE Joint Genome Institute	1500000000000	0
DOE-Joint Genome Institute	4380000000000	0
Doherty Institute	172000000000	0
Donald Danforth Planc Science Center	25500000000	0
Donald Danforth Plant Science Center	804000000000	0
Dong-Wook Hyun	69700000	0
Dongguk Univ	34800000000	0
Dongguk Univ.	73400000000	0
Dongguk university	14200000	0
Donghua Univeristy	136000000	0
Donghua University	1840000000000	0
Donghua university	35300000000	0
Dovetail Genomics	95000000000	0
Dow AgroSciences	43200000000	0
DPB, Carnegie Institution for Science	49000000000	0
DPC-Pharma	167000000	0
DPI, NPUST, Taiwan, Fure-Chyi Chen	472000000000	0
DPSQ	96500000000	0
Dpto. Nutricion, Bromatologia y Tecnologia de los	487000000	0
Dpto. Nutricion, Bromatologia y Tecnologia de los	303000000	0
DPZ	38800000	0
Dr. Hari Singh Gour Central University	266	0
Dr.-Hans-Frisch-Str. 1-3	1030000000	0
DRCCM	318000000	0
Drexel University	145000000000	0
Drexel University College of Medicine	37000000000	0
DRMR, Bharatpur	26200000000	0
Drum Tower hospital affiliated to Nanjing Universi	433000000	0
DS-phs001251	22400000000	0
DSCBC	55700000000	0
DSMZ	40000000000	0
DST/NRF Centre of Excellence for Biomedical TB res	12600000000	0
DTU	379000000000	0
DTU Food	8680000000	0
DTU Systems Biology	36300000000	0
DTU Systems biology	9320000000	0
DTU-CFB	7250000000	0
DTU-CfB	24400000	0
DTU-GE	226000000000	0
DTU-VET	4660000000	0
DU	8610000000	0
Duesseldorf University	1210000000	0
Duke	172000000000	0
DUKE	57900000000	0
Duke Cell Biology	8280000000	0
Duke Univ	215000000000	0
DUKE UNIV	2820000000	0
Duke University	3810000000000	0
DUke University	590000000000	0
DUKE UNIVERSITY	114000000000	0
Duke University Institute for Genome Sciences and	50500000000	0
Duke University Marine Lab	2550000000	0
DUKE UNIVERSITY MEDICAL CENTER	50400000000	0
Duke University-phs000654	7660000000000	0
DUKE UNIVERSITY-PHS000654	55700000	0
Duke University-phs000682	17600000000000	0
DUKE-NUS	1160000000000	0
Duke-NUS	325000000	0
Duke-NUS Graduate Medical School	388000000000	0
Duke-NUS Graduate Medical School, Singapore	646000000000	0
Duke-NUS postgraduate medical school	318000000000	0
Duke-phs000645	2510000000000	0
Duke-phs000690	5220000000000	0
Duke-phs000777	125000000000	0
Duke-phs000778	45000000000	0
DukeUniversity	391000000000	0
DUNDEE	320000000000	0
Dunnlab	316000000000	0
Duodenal tissue from Meishan piglets (Sus Scrofa)	68800000000	0
DuPont	134000000000	0
DuPont Nutrition & Health	1240000000	0
Durban University of Technology, Durban	22900000	0
Durham University	12400000000	0
DZNE-phs000249	98200000000	0
EA 4678 CIDAM	10400000000	0
EÃ¶tvÃ¶s LorÃ¡nd University	375000	0
Earlham College	4510000000	0
Earlham Institute	775000000000	0
East Carolina University	347000000000	0
East China Normal University	68600000000	0
East China Sea and Oceanic Fishery Resources Explo	72300000000	0
East China Sea Fisheries Research Institute	12400000000	0
East China University of Science and Technology	82200000000	0
East China University Of Science And Technology	8630000000	0
East Malling Research	12300000000	0
Eau de Paris	11300000	0
Eau de Paris / UMR CNRS 7267 EBI	116000000	0
EAWAG	123000000000	0
Eawag	33700000000	0
Eawag: Swiss Federal Institute of Aquatic Science	5180000000	0
EBC	65700000000	0
EBD-CSIC	91900000000	0
Eberhard-Karls-University Tuebingen	69900000	0
EBI	378000000000	0
EBI-UI	351000000	0
EBML EBI, Wellcome Trust Genome Campus, Hinxton, C	55500000000	0
ECBC	296000000000	0
ECL	1510000000	0
ECNU	3050000000	0
Ecogen.China	1820000000	0
Ecole normale superieure	301000000000	0
Ecole Normale Superieure	92100000000	0
ECOLE NORMALE SUPERIEURE DE LYON	10200000000	0
Ecole Normale Superieure de Lyon	4440000	0
Ecole Polytechnique	19400000000	0
Ecole Polytechnique F*d*rale de Lausanne	137000000000	0
Ecole Polytechnique Federale de Lausanne	52700000000	0
Ecole polytechnique Federale de Lausanne	239000000	0
Ecole Polytechnique Montreal	56300000	0
Ecological Genetics Research Unit, Department of B	173000000000	0
Ecolyse	8110000	0
Ecolyse Inc.	72500000	0
ECU	151000000000	0
ED	1900000000000	0
Edgewood Chemical Biological Center	3960000	0
Edinburgh university	5770000000	0
Edinburgh University	20500000	0
Editas Medicine	6150000000	0
Edith Cowan University	1520000000	0
edlb-cdc	8440000000000	0
EDLB-CDC	2430000000000	0
EEB, UofT	461000000000	0
EESC/USP	35100000	0
EEZ-CSIC	12100000	0
EFPL	50100000000	0
EGCE	8730000000	0
Ege University	35600000000	0
Ege University Department of Bioengineering	11400000000	0
EHIME	10700000000	0
Einstein College of Medicine	112000000000	0
Eisai Co., Ltd.	17200000000	0
Eleusine indica	9480000000	0
ELIM	14800000	0
EM	4440000000	0
EMBL	2510000000000	0
EMBL - EBI	149000000000	0
EMBL - Germany	1510000000000	0
EMBL EBI	1350000000000	0
EMBL European Bioinformatics Institute	69800000000	0
EMBL EUROPEAN BIOINFORMATICS INSTITUTE	1270000000	0
EMBL Genomics Core Facility	16500000000	0
EMBL Genomics Core Facility, Heidelberg, Germany	3980000000	0
EMBL HEIDELBERG	749000000000	0
EMBL Heidelberg	38400000000	0
EMBL_Heidelberg	5620000000	0
EMBL-EBI	4700000000000	0
EMBL-EBI Wellcome Trust Sanger Institute	507000000000	0
EMBL-EBI, Wellcome Trust Genome Campus, Cambridge	403000000000	0
EMBL-European Bioinformatics Institute & Wellcome	62300000000	0
EMBL-GBU_phs000643	196000000000	0
EMBL/CRG Systems Biology Research Unit. Centre for	108000000000	0
EMBRAPA	80400000000	0
embrapa	48400000000	0
Embrapa	32300000000	0
Embrapa Agrobiologia	35200000	0
Embrapa Cafe	8480000000	0
Embrapa Dairy Cattle	2060000	0
Embrapa Environment	780000000	0
EMbrapa Environment	573000000	0
Embrapa Genetic Resource and Biotechnology	381000000	0
Embrapa Genetic Resources and Biotechnology	777000000	0
Embrapa Genetics Resources and Biotechnology	5270000000	0
Embrapa Pecuaria Sudeste	102000000000	0
EMBRAPA Recursos Geneticos e Biotecnologia	37400000	0
Embrapa Soja	548000000000	0
Emory Univeristy	7840000000	0
Emory University	1470000000000	0
EMORY UNIVERSITY	4650000000	0
Emory University Department of Human Genetics	368000000000	0
Emory University School of Medicine	56400000000	0
ENCB-IPN-CINVESTAV	215000000	0
Endocrine cancer staff scientist	6290000000	0
ENEA	247000000	0
Energy Biosciences Institute	333000000	0
Engelhards Institute of Molecular Biology	113000000	0
Engelhardt Institute of Molecular Biology	35200000000	0
Engelhardt Institute of Molecular Biology, Russian	92200000000	0
Ensenada Center for Scientific Research and Higher	23500000	0
ENSL	23700000000	0
Environment and Climate Change Canada	146000000000	0
Environment and Plant Protection Institute, Chines	2950000000	0
Environmental Genomics and Systems Biology Researc	1640000000	0
[truncated: 7,116 more rows]
